# Supplementary material for: Molecular Pathways Mediating Immunosuppression in Response to Prolonged Intensive Physical Training, Low-Energy Availability, and Intensive Weight Loss
Source: Front Immunol. 2019 May 3;10:907. doi: 10.3389/fimmu.2019.00907 (PMC6511813; doi:10.3389/fimmu.2019.00907)
Supplement: Supplementary file 1 [file Table_1.XLSX]

## Sheet: Title page
Molecular pathways mediating immunosuppression in response to prolonged intensive physical training, low-energy availability, and intensive weight loss Sarin H.V.1,2*, Gudelj I.3, Honkanen J.2,4, Ihalainen J.K.5,6, Vuorela A.4, Lee J.H.7, Jin Z.8, Terwilliger J.D.9, Isola V.5, Ahtiainen J.P.5, Häkkinen K.5, Jurić J.3, Lauc G.3,10, Kristiansson K.1,2, Hulmi J.J.5,11, Perola M.1,2 1 Genomics and…

## Sheet: Content
Content (Supplementary Tables 1-7)
Supplementary Table 1. White blood cell (WBC) and red blood cell changes across time in the diet group
Supplementary Table 2. White blood cell (WBC) and red blood cell changes across time in the control group
Supplementary Table 3. Differential expression of transcriptomic markers after weight loss in the diet group "
Supplementary Table 4. igG clycome composition changes across time points in the diet group
Supplementary Table 5. IgG clycome composition changes across time in the control group
Supplementary Table 6. Cytokine changes across time in the diet group
Supplementary Table 7. Cytokine changes across time in the control group

## Sheet: Supplementary Table 1.
Supplementary Table 1. White blood cell (WBC) and red blood cell changes across time in the diet group
WBC Category	MID - PRE				POST - PRE
Name	Estimate	Standard error	Wald	P value	Estimate	Standard error	Wald	P value
Absolute count of neutrophils (large cells)	0.617717	0.252789	5.97121	0.0145413	-0.188	0.190053	0.978514	0.322566
Whole WBC (white blood cell)	0.839952	0.390756	4.62058	0.0315905	-0.192	0.295294	0.42276	0.515563
Ratio (%) of lymphocytes (small cells) to whole WBC	-5.1	2.3085	4.88069	0.0271588	0.856	2.31575	0.136635	0.711649
Red blood cells (erytrocytes)	-0.1716	0.0868052	3.9079	0.0480598	-0.0388	0.0877199	0.195644	0.65826
Ratio (%) of neutrophils (large cells) to whole WBC	2.908	2.20094	1.74571	0.186417	-1.348	2.14825	0.393741	0.53034
Ratio (%) of the summation of basophils, eosinophils and monocytes (middle cells) to whole WBC	0.992	0.802801	1.52689	0.21658	0.104	0.916428	0.0128786	0.909647
Absolute count of lymphocytes (small cells)	0.116	0.141438	0.67264	0.412133	-1.64518e-16	0.138083	1.41953e-30	1
Absolute count of the basophils, eosinophils and monocytes (middle cells)	0.0280692	0.0549141	0.261272	0.609247	-0.004	0.0604529	0.0043781	0.947245
Platelets	-6.64	14.1997	0.218663	0.64006	2.84	14.8144	0.0367508	0.847973
WBC = White blood cell. Depicted results are derived from untransformed data. Outliers are removed based on 3 standard deviation from mean. Results are calculated from Estimation generalized equations where analysis was adjusted with age and individual variation.

## Sheet: Supplementary Table 2.
Supplementary Table 2. White blood cell (WBC) and red blood cell changes across time in the control group
WBC Category	MID - PRE				POST - PRE
Name	Estimate	Standard error	Wald	P value	Estimate	Standard error	Wald	P value
Absolute count of neutrophils (large cells)	0.264706	0.271952	0.947423	0.330376	-0.00588235	0.209088	0.000791486	0.977556
Whole WBC (white blood cell)	0.335294	0.370338	0.819701	0.365268	-0.0941176	0.295654	0.101338	0.750229
Ratio (%) of neutrophils (large cells) to whole WBC	1.68824	2.26129	0.557383	0.455316	0.488235	2.18827	0.04978	0.823447
Ratio (%) of lymphocytes (small cells) to whole WBC	-1.12353	2.27029	0.24491	0.620682	-0.7	2.15158	0.105848	0.744922
Absolute count of lymphocytes (small cells)	0.0588235	0.141793	0.172104	0.678248	-0.0882353	0.128878	0.468737	0.493569
Red blood cells (erythrocytes)	-0.0235294	0.0929325	0.0641042	0.800123	0.0123529	0.106687	0.0134066	0.907822
Absolute count of the basophils, eosinophils and monocytes (middle cells)	0.0117647	0.0569988	0.0426021	0.836476	8.15321e-18	0.0458461	3.16266e-32	1
Platelets	-2	14.5108	0.0189967	0.890376	-1.82353	14.3408	0.0161689	0.898816
Ratio (%) of the summation of basophils, eosinophils and monocytes (middle cells) to whole WBC	0.119119	0.885671	0.0180892	0.89301	-0.869116	1.20001	0.524553	0.468906
WBC = White blood cell. Depicted results are derived from untransformed data. Outliers are removed based on 3 standard deviation from mean. Results are calculated from Estimation generalized equations where analysis was adjusted with age and individual variation.

## Sheet: Supplementary Table 3.
Supplementary Table 3. Differential expression of transcriptomic markers after weight loss in the diet group
Ensembl	HGNC symbol	Basemean	log2FC	log2FC SE	Stat	P value	FDR	Rank score
ENSG00000165959	CLMN	1191.51	0.394326	0.0512386	7.69589	1.40515e-14	2.11792e-11	13.8523
ENSG00000134061	CD180	530.167	0.354286	0.0473143	7.48793	6.99705e-14	6.69855e-11	13.1551
ENSG00000100580	TMED8	1223.11	0.239445	0.035868	6.67571	2.46042e-11	6.89947e-09	10.609
ENSG00000143869	GDF7	228.055	0.354735	0.053186	6.6697	2.56319e-11	7.10504e-09	10.5912
ENSG00000204054	LINC00963	1019.64	0.398617	0.061199	6.51345	7.34428e-11	1.67089e-08	10.1341
ENSG00000198833	UBE2J1	2253.2	0.312637	0.0482784	6.47572	9.43608e-11	2.10704e-08	10.0252
ENSG00000081052	COL4A4	212.327	0.372309	0.0581669	6.4007	1.54669e-10	3.18803e-08	9.8106
ENSG00000174123	TLR10	518.54	0.346827	0.0545956	6.35266	2.11627e-10	4.1158e-08	9.67443
ENSG00000198363	ASPH	1366.53	0.400088	0.0632421	6.3263	2.51103e-10	4.84448e-08	9.60015
ENSG00000169902	TPST1	320.275	0.684276	0.110019	6.21962	4.9837e-10	8.58478e-08	9.30245
ENSG00000214595	EML6	201.566	0.387531	0.0624001	6.21043	5.28408e-10	8.97401e-08	9.27703
ENSG00000237217		14.7264	1.13945	0.185254	6.15077	7.71054e-10	1.23965e-07	9.11292
ENSG00000213462	ERV3-1	1465.71	0.350027	0.0572088	6.11842	9.45106e-10	1.44254e-07	9.02452
ENSG00000143297	FCRL5	748.103	0.423419	0.0697688	6.06889	1.28795e-09	1.87992e-07	8.8901
ENSG00000118263	KLF7	1649.61	0.286033	0.0471593	6.06526	1.31741e-09	1.87992e-07	8.88028
ENSG00000244627		480.799	0.268904	0.0443995	6.05646	1.39148e-09	1.9624e-07	8.85652
ENSG00000262999		43.675	0.904694	0.149739	6.04181	1.52393e-09	2.08813e-07	8.81704
ENSG00000072952	MRVI1	1162.12	0.602226	0.0998666	6.0303	1.63651e-09	2.18673e-07	8.78608
ENSG00000132704	FCRL2	515.324	0.444079	0.073769	6.01987	1.74562e-09	2.2879e-07	8.75805
ENSG00000169031	COL4A3	157.923	0.454934	0.0761751	5.97221	2.34065e-09	2.98662e-07	8.63066
ENSG00000170006	TMEM154	12550.9	0.355965	0.0600407	5.92874	3.05274e-09	3.69949e-07	8.51531
ENSG00000203999	LINC01270	165.983	0.714387	0.121398	5.88469	3.98807e-09	4.62386e-07	8.39924
ENSG00000083454	P2RX5	756.413	0.32411	0.0550945	5.88281	4.03363e-09	4.6543e-07	8.3943
ENSG00000110777	POU2AF1	338.514	0.397284	0.0677173	5.8668	4.44297e-09	5.03036e-07	8.35233
ENSG00000280035		214.375	0.465387	0.0795094	5.85323	4.8213e-09	5.40793e-07	8.31684
ENSG00000233077	LINC01271	96.7133	0.804779	0.137708	5.84411	5.09287e-09	5.63393e-07	8.29304
ENSG00000163534	FCRL1	1073.94	0.379845	0.0655646	5.79345	6.89544e-09	7.42368e-07	8.16144
ENSG00000138639	ARHGAP24	457.058	0.373018	0.0655163	5.69352	1.24449e-08	1.24532e-06	7.90501
ENSG00000235750	KIAA0040	3097.78	0.327902	0.0576296	5.68981	1.27178e-08	1.26737e-06	7.89559
ENSG00000171988	JMJD1C	8754.58	0.290957	0.0512647	5.67559	1.38214e-08	1.36605e-06	7.85945
ENSG00000172594	SMPDL3A	151.545	0.438878	0.0785526	5.58706	2.3095e-08	2.15042e-06	7.63648
ENSG00000124107	SLPI	216.963	0.756781	0.13566	5.57849	2.42613e-08	2.23928e-06	7.61509
ENSG00000124102	PI3	246.582	0.783125	0.140395	5.57801	2.43279e-08	2.23928e-06	7.6139
ENSG00000184005	ST6GALNAC3	123.008	0.462468	0.0830106	5.57119	2.53002e-08	2.30242e-06	7.59688
ENSG00000196668	LINC00173	89.5405	0.536559	0.0965394	5.55793	2.72995e-08	2.45655e-06	7.56384
ENSG00000254826		66.5793	0.662508	0.120208	5.51134	3.56103e-08	3.06707e-06	7.44842
ENSG00000188897		1211.12	0.580933	0.105874	5.48702	4.08767e-08	3.45888e-06	7.38852
ENSG00000229515	FLT1P1	48.6768	1.04872	0.191531	5.47548	4.36338e-08	3.66645e-06	7.36018
ENSG00000133789	SWAP70	1184.96	0.231476	0.0424711	5.45021	5.03107e-08	4.19066e-06	7.29834
ENSG00000138185	ENTPD1	4072.82	0.333912	0.0612692	5.44992	5.03936e-08	4.19066e-06	7.29762
ENSG00000273680		112.481	0.365816	0.0674108	5.42667	5.74148e-08	4.74184e-06	7.24098
ENSG00000151715	TMEM45B	214.691	0.392083	0.0723174	5.42169	5.90379e-08	4.81459e-06	7.22887
ENSG00000232334		109.616	0.520982	0.0961663	5.41751	6.04352e-08	4.89079e-06	7.21871
ENSG00000154845	PPP4R1	3420.28	0.36363	0.0672776	5.40492	6.48387e-08	5.2265e-06	7.18817
ENSG00000213057	C1orf220	127.053	0.448624	0.0834622	5.37517	7.65085e-08	6.00892e-06	7.11629
ENSG00000139890	REM2	212.545	0.434094	0.0807673	5.37462	7.67435e-08	6.00892e-06	7.11496
ENSG00000144645	OSBPL10	416.993	0.40153	0.0752061	5.33906	9.34277e-08	7.17549e-06	7.02952
ENSG00000205885	C1RL-AS1	699.635	0.240485	0.0450748	5.33524	9.54158e-08	7.30491e-06	7.02038
ENSG00000248571		267.704	0.481457	0.0902946	5.33207	9.71014e-08	7.41043e-06	7.01277
ENSG00000185168	LINC00482	32.4106	0.704735	0.13301	5.29837	1.16842e-07	8.74059e-06	6.9324
ENSG00000116514	RNF19B	1916.89	0.317429	0.060074	5.28397	1.26415e-07	9.36197e-06	6.8982
ENSG00000168916	ZNF608	109.219	0.611848	0.115864	5.28073	1.28669e-07	9.48921e-06	6.89053
ENSG00000236936		89.6259	0.401795	0.0764609	5.25491	1.48093e-07	1.07898e-05	6.82946
ENSG00000072694	FCGR2B	650.864	0.26934	0.0513009	5.2502	1.51934e-07	1.10363e-05	6.81835
ENSG00000139178	C1RL	1259.11	0.352289	0.0671142	5.2491	1.52847e-07	1.10693e-05	6.81574
ENSG00000177112	MRVI1-AS1	195.406	0.557658	0.106415	5.24042	1.6021e-07	1.15677e-05	6.79531
ENSG00000166501	PRKCB	8725.4	0.189836	0.0362741	5.23338	1.66437e-07	1.19458e-05	6.77875
ENSG00000134755	DSC2	809.677	0.509003	0.0975603	5.21732	1.81533e-07	1.28383e-05	6.74104
ENSG00000175003	SLC22A1	109.986	0.534061	0.102625	5.20401	1.95029e-07	1.35934e-05	6.7099
ENSG00000197024	ZNF398	985.322	0.180039	0.034697	5.18889	2.11555e-07	1.45352e-05	6.67458
ENSG00000133800	LYVE1	97.1206	0.61049	0.118674	5.14427	2.68563e-07	1.80409e-05	6.57095
ENSG00000117298	ECE1	3190.77	0.358644	0.0698973	5.13101	2.88197e-07	1.89804e-05	6.54031
ENSG00000095015	MAP3K1	7563.75	0.182076	0.0355135	5.12694	2.94493e-07	1.92466e-05	6.53093
ENSG00000111913	RIPOR2	28961.1	0.22032	0.0430414	5.11879	3.07505e-07	1.99887e-05	6.51215
ENSG00000257950	P2RX5-TAX1BP3	935.73	0.190268	0.0372129	5.11296	3.17152e-07	2.05603e-05	6.49873
ENSG00000156273	BACH1	8966.84	0.304948	0.0600449	5.07867	3.80084e-07	2.4185e-05	6.42012
ENSG00000064763	FAR2	1175.93	0.238914	0.0472749	5.05372	4.33294e-07	2.72828e-05	6.36322
ENSG00000228242		1524.15	0.239786	0.047468	5.05153	4.38291e-07	2.74939e-05	6.35824
ENSG00000267385		150.629	0.593571	0.11751	5.05125	4.38926e-07	2.74939e-05	6.35761
ENSG00000110315	RNF141	2441.73	0.26547	0.0525634	5.05047	4.40726e-07	2.75351e-05	6.35583
ENSG00000153208	MERTK	80.3963	0.630341	0.124871	5.04793	4.46625e-07	2.76884e-05	6.35006
ENSG00000182782	HCAR2	840.46	0.555658	0.110281	5.03857	4.69012e-07	2.90018e-05	6.32882
ENSG00000279330		252.964	0.240385	0.0478606	5.02261	5.09745e-07	3.12005e-05	6.29265
ENSG00000170190	SLC16A5	492.095	0.289259	0.0576788	5.01499	5.30361e-07	3.23802e-05	6.27543
ENSG00000214140	PRCD	89.9003	0.383573	0.0765748	5.00912	5.46784e-07	3.32147e-05	6.26218
ENSG00000133805	AMPD3	1356.68	0.208661	0.0418305	4.98825	6.09272e-07	3.6733e-05	6.21519
ENSG00000249662	LINC02218	59.7406	0.599286	0.120723	4.96414	6.9006e-07	4.11918e-05	6.16111
ENSG00000113719	ERGIC1	4512.71	0.29342	0.0593509	4.94382	7.66059e-07	4.52801e-05	6.11574
ENSG00000215244		179.306	0.523065	0.106099	4.92998	8.22392e-07	4.8255e-05	6.08492
ENSG00000172765	TMCC1	1138.25	0.281492	0.0571062	4.92928	8.25349e-07	4.8311e-05	6.08336
ENSG00000154928	EPHB1	1287.21	0.362836	0.0739327	4.90766	9.21706e-07	5.33042e-05	6.03541
ENSG00000156052	GNAQ	2862.39	0.282292	0.0575286	4.90698	9.24873e-07	5.33594e-05	6.03392
ENSG00000176533	GNG7	187.781	0.271737	0.0553892	4.90595	9.2976e-07	5.35133e-05	6.03163
ENSG00000185442	FAM174B	96.3191	0.382752	0.0781451	4.89797	9.68312e-07	5.52052e-05	6.01398
ENSG00000165233	CARD19	787.008	0.283002	0.0580521	4.87496	1.0883e-06	6.14648e-05	5.96325
ENSG00000166900	STX3	3979.99	0.352216	0.0723443	4.86861	1.12387e-06	6.28237e-05	5.94928
ENSG00000225690	TREML5P	25.7017	0.804945	0.166053	4.84751	1.25022e-06	6.89939e-05	5.90301
ENSG00000130363	RSPH3	351.197	0.298103	0.0615287	4.84495	1.26644e-06	6.97291e-05	5.89742
ENSG00000108179	PPIF	1120.84	0.281764	0.0582629	4.83609	1.32419e-06	7.25776e-05	5.87805
ENSG00000170382	LRRN2	230.632	0.332125	0.0687279	4.83247	1.3485e-06	7.37423e-05	5.87015
ENSG00000042980	ADAM28	1061.32	0.254453	0.0528392	4.8156	1.46758e-06	8.00728e-05	5.8334
ENSG00000120156	TEK	33.8309	0.844105	0.175448	4.81114	1.50073e-06	8.11472e-05	5.8237
ENSG00000232528		91.691	0.654459	0.136044	4.81063	1.50452e-06	8.11702e-05	5.8226
ENSG00000188056	TREML4	237.84	0.574277	0.11965	4.79965	1.58942e-06	8.51788e-05	5.79876
ENSG00000138621	PPCDC	798.136	0.289024	0.0604104	4.78434	1.71549e-06	9.11252e-05	5.76561
ENSG00000012124	CD22	806.911	0.287829	0.0602011	4.78112	1.74322e-06	9.19901e-05	5.75865
ENSG00000140199	SLC12A6	5988.07	0.259895	0.054368	4.78028	1.7505e-06	9.21728e-05	5.75684
ENSG00000249835	VCAN-AS1	1052.16	0.397301	0.08322	4.7741	1.80514e-06	9.46363e-05	5.74349
ENSG00000253214		21.3588	0.840932	0.176408	4.76697	1.87021e-06	9.74127e-05	5.72811
ENSG00000124788	ATXN1	2730.41	0.260811	0.0547583	4.76295	1.90783e-06	9.87321e-05	5.71946
ENSG00000251441	RTEL1P1	445.678	0.546813	0.114844	4.76137	1.92287e-06	9.92973e-05	5.71605
ENSG00000065621	GSTO2	113.338	0.41752	0.0878153	4.75452	1.98917e-06	0.000101849	5.70133
ENSG00000168214	RBPJ	2806.52	0.240994	0.0507217	4.7513	2.02115e-06	0.000103267	5.6944
ENSG00000163545	NUAK2	1290.57	0.315333	0.0664458	4.74572	2.07768e-06	0.000105931	5.68242
ENSG00000253616		119.783	0.509087	0.107583	4.73202	2.22296e-06	0.000112861	5.65307
ENSG00000157890	MEGF11	673.148	0.160971	0.03403	4.73026	2.24234e-06	0.000113606	5.6493
ENSG00000135870	RC3H1	3680.11	0.205892	0.0435776	4.72473	2.30424e-06	0.000115769	5.63747
ENSG00000257743	MGAM2	178.437	0.670507	0.142024	4.72109	2.34585e-06	0.00011737	5.6297
ENSG00000123095	BHLHE41	57.0282	0.436623	0.0924958	4.72046	2.35315e-06	0.000117492	5.62835
ENSG00000137460	FHDC1	77.7489	0.516054	0.109409	4.71675	2.39637e-06	0.000118911	5.62045
ENSG00000204003		86.9719	0.400155	0.0849211	4.71209	2.45195e-06	0.000121419	5.61049
ENSG00000070019	GUCY2C	96.3823	0.554923	0.117784	4.71135	2.46076e-06	0.000121606	5.60893
ENSG00000196083	IL1RAP	2460.93	0.385192	0.0817802	4.71009	2.47607e-06	0.000122112	5.60624
ENSG00000131724	IL13RA1	3779.96	0.311177	0.0663422	4.69048	2.72559e-06	0.000133598	5.56454
ENSG00000188848	BEND4	120.723	0.326204	0.0696479	4.68361	2.81861e-06	0.000137877	5.54997
ENSG00000228113		1650.75	0.468164	0.100104	4.67676	2.9144e-06	0.000141021	5.53545
ENSG00000225889		654.984	0.278031	0.0595174	4.67143	2.9911e-06	0.000144267	5.52417
ENSG00000214456	PLIN5	213.496	0.544179	0.117159	4.64478	3.40434e-06	0.000162895	5.46797
ENSG00000151948	GLT1D1	2003.11	0.417518	0.0900721	4.63537	3.56298e-06	0.000170148	5.44819
ENSG00000022567	SLC45A4	3239.65	0.317692	0.0685668	4.63333	3.59836e-06	0.000171498	5.4439
ENSG00000182022	CHST15	6323.29	0.360961	0.0781209	4.62054	3.82734e-06	0.000181336	5.4171
ENSG00000234292		59.2747	0.584254	0.126501	4.61859	3.86362e-06	0.000182339	5.41301
ENSG00000131389	SLC6A6	7598.53	0.324597	0.0703056	4.61694	3.89443e-06	0.000183434	5.40956
ENSG00000160961	ZNF333	1366.05	0.182941	0.039653	4.61355	3.95847e-06	0.000185725	5.40247
ENSG00000224397	SMIM25	594.605	0.434144	0.0942615	4.60574	4.10999e-06	0.000191739	5.38616
ENSG00000115594	IL1R1	357.111	0.490696	0.106541	4.60572	4.11051e-06	0.000191739	5.3861
ENSG00000095383	TBC1D2	497.08	0.284623	0.06182	4.60406	4.14342e-06	0.000192901	5.38264
ENSG00000213694	S1PR3	272.007	0.379567	0.0825247	4.59943	4.23644e-06	0.000196473	5.373
ENSG00000270106	TSNAX-DISC1	1248.81	0.175364	0.0381352	4.59848	4.25582e-06	0.000196993	5.37102
ENSG00000173334	TRIB1	580.994	0.369007	0.0802704	4.59704	4.28528e-06	0.000197977	5.36802
ENSG00000159958	TNFRSF13C	245.654	0.358015	0.0779372	4.59364	4.35585e-06	0.000200852	5.36093
ENSG00000188315	C3orf62	681.589	0.262081	0.0572732	4.57597	4.74014e-06	0.000216913	5.32421
ENSG00000010404	IDS	4669.98	0.289041	0.0632281	4.5714	4.84485e-06	0.000221285	5.31472
ENSG00000174130	TLR6	3296.62	0.32231	0.070532	4.5697	4.88414e-06	0.000222658	5.31121
ENSG00000233038		216.762	0.382368	0.0837947	4.56315	5.03912e-06	0.000228858	5.29765
ENSG00000241878	PISD	2734.26	0.257971	0.0565978	4.55797	5.16513e-06	0.00023414	5.28692
ENSG00000168461	RAB31	3278.35	0.309941	0.0680242	4.55633	5.20558e-06	0.000235089	5.28353
ENSG00000187922	LCN10	97.5189	0.393519	0.0863896	4.55517	5.2343e-06	0.000235504	5.28114
ENSG00000215397	SCRT2	195.152	0.441676	0.0970456	4.55122	5.33347e-06	0.00023952	5.27299
ENSG00000204131	NHSL2	2783.85	0.371384	0.0816865	4.54646	5.45569e-06	0.000244099	5.26315
ENSG00000156711	MAPK13	1196.5	0.244359	0.0538225	4.5401	5.62282e-06	0.000251111	5.25005
ENSG00000139174	PRICKLE1	120.261	0.400893	0.0883485	4.53763	5.68894e-06	0.000253594	5.24497
ENSG00000226688	ENTPD1-AS1	740.309	0.292664	0.0647639	4.51893	6.21533e-06	0.000272455	5.20654
ENSG00000119408	NEK6	1401.23	0.259778	0.0574958	4.51821	6.23631e-06	0.000272455	5.20507
ENSG00000145428	RNF175	586.703	0.352938	0.0782469	4.51057	6.46552e-06	0.000280436	5.1894
ENSG00000139370	SLC15A4	2482.75	0.275251	0.061038	4.5095	6.49814e-06	0.000281345	5.18721
ENSG00000221937	TAS2R40	61.1942	0.755496	0.167603	4.50766	6.55456e-06	0.000283279	5.18346
ENSG00000268170		102.167	0.682304	0.151539	4.5025	6.71588e-06	0.000289215	5.1729
ENSG00000038427	VCAN	16157.8	0.350145	0.0778924	4.49524	6.94927e-06	0.000296205	5.15806
ENSG00000058091	CDK14	699.589	0.288177	0.06415	4.49224	7.0477e-06	0.000298704	5.15195
ENSG00000185591	SP1	5218.18	0.237326	0.0528942	4.4868	7.23012e-06	0.000304828	5.14085
ENSG00000127954	STEAP4	6647.56	0.469298	0.104757	4.47986	7.46932e-06	0.000314363	5.12672
ENSG00000165801	ARHGEF40	1693.16	0.365623	0.0816243	4.47934	7.48733e-06	0.000314572	5.12567
ENSG00000224959		67.5054	0.4772	0.106543	4.47893	7.50176e-06	0.00031463	5.12484
ENSG00000244617	ASPRV1	250.185	0.471108	0.105248	4.47617	7.59948e-06	0.000318175	5.11922
ENSG00000143382	ADAMTSL4	1093.44	0.362931	0.0810988	4.47517	7.63491e-06	0.000319105	5.1172
ENSG00000153064	BANK1	1566.37	0.25278	0.0565434	4.47055	7.80194e-06	0.000324281	5.1078
ENSG00000251309		38.514	0.566984	0.126833	4.47031	7.81057e-06	0.000324281	5.10732
ENSG00000174611	KY	1326.21	0.362541	0.0811522	4.46742	7.91694e-06	0.000326812	5.10144
ENSG00000135862	LAMC1	114.641	0.401411	0.0898629	4.46693	7.93491e-06	0.000326812	5.10046
ENSG00000241489		2578.67	0.310241	0.0694555	4.46676	7.94128e-06	0.000326812	5.10011
ENSG00000106714	CNTNAP3	998.827	0.621628	0.139431	4.4583	8.26114e-06	0.000337968	5.08296
ENSG00000186812	ZNF397	1520.59	0.128847	0.0289448	4.45147	8.52859e-06	0.000348013	5.06912
ENSG00000122432	SPATA1	545.971	0.282736	0.0635781	4.44707	8.70508e-06	0.000352308	5.06023
ENSG00000250031		181.756	0.419161	0.0942563	4.44703	8.70643e-06	0.000352308	5.06016
ENSG00000175445	LPL	18.741	0.943365	0.212134	4.44702	8.7069e-06	0.000352308	5.06014
ENSG00000125735	TNFSF14	1138.57	0.316438	0.0712188	4.44318	8.86387e-06	0.00035746	5.05238
ENSG00000239353		18.2066	0.784045	0.176489	4.44245	8.89396e-06	0.000358075	5.0509
ENSG00000126214	KLC1	3610.03	0.0905515	0.0203903	4.44091	8.95782e-06	0.000359446	5.0478
ENSG00000106070	GRB10	233.551	0.389083	0.0876938	4.43683	9.12932e-06	0.000364582	5.03956
ENSG00000228076		64.9386	0.361081	0.0814274	4.43439	9.23323e-06	0.000368047	5.03465
ENSG00000079277	MKNK1	1733.6	0.261079	0.0588858	4.43366	9.26474e-06	0.000368233	5.03317
ENSG00000144115	THNSL2	47.4021	0.489491	0.110504	4.42961	9.4402e-06	0.000373213	5.02502
ENSG00000232912		72.8925	0.357547	0.0808083	4.42463	9.66069e-06	0.000380061	5.01499
ENSG00000108175	ZMIZ1	778.162	0.278779	0.0630308	4.42291	9.73807e-06	0.000381675	5.01153
ENSG00000188596	CFAP54	48.2817	0.649297	0.146811	4.42266	9.74919e-06	0.000381675	5.01103
ENSG00000276386	CNTNAP3P2	11.7437	1.2172	0.275427	4.41933	9.90071e-06	0.000386978	5.00433
ENSG00000173597	SULT1B1	2087.05	0.373262	0.0845503	4.41468	1.0116e-05	0.000393592	4.99499
ENSG00000188158	NHS	245.546	0.374256	0.0847765	4.41462	1.01189e-05	0.000393592	4.99487
ENSG00000259651	MTCO3P23	76.6112	0.702542	0.159426	4.4067	1.04959e-05	0.000406943	4.97898
ENSG00000184611	KCNH7	432.183	0.50453	0.114521	4.40559	1.05497e-05	0.00040772	4.97676
ENSG00000259379	MTND5P32	49.5004	0.845203	0.191985	4.40244	1.07039e-05	0.000413015	4.97046
ENSG00000136040	PLXNC1	11779	0.352222	0.0800174	4.40181	1.07351e-05	0.000413557	4.9692
ENSG00000124731	TREM1	2831.97	0.396442	0.0901206	4.39902	1.08742e-05	0.00041825	4.9636
ENSG00000134830	C5AR2	2289.83	0.335216	0.0762438	4.39664	1.09941e-05	0.000422187	4.95884
ENSG00000177455	CD19	181.238	0.343834	0.0782464	4.39424	1.11159e-05	0.000426186	4.95406
ENSG00000130449	ZSWIM6	1021.08	0.227004	0.0516886	4.39176	1.12439e-05	0.000430408	4.94908
ENSG00000226312	CFLAR-AS1	2259.76	0.265151	0.0604	4.38992	1.13394e-05	0.000433227	4.94541
ENSG00000092847	AGO1	1655.94	0.17819	0.0406111	4.38771	1.14549e-05	0.000435721	4.94101
ENSG00000237705		433.468	0.229354	0.0522908	4.38612	1.15391e-05	0.000438231	4.93783
ENSG00000116194	ANGPTL1	315.471	0.337613	0.0770273	4.38303	1.17042e-05	0.000443105	4.93166
ENSG00000254528		41.7122	0.471385	0.10772	4.37602	1.20865e-05	0.000456145	4.9177
ENSG00000277452	RN7SL473P	135.333	0.34527	0.0790026	4.37037	1.24039e-05	0.000466628	4.90644
ENSG00000120278	PLEKHG1	285.381	0.330739	0.0756832	4.37004	1.24223e-05	0.000466628	4.9058
ENSG00000165181	C9orf84	602.894	0.563239	0.128981	4.36685	1.26051e-05	0.000471294	4.89945
ENSG00000116191	RALGPS2	2066.07	0.228981	0.0524603	4.36485	1.27211e-05	0.000474894	4.89548
ENSG00000231856		367.213	0.228894	0.0525325	4.35719	1.31741e-05	0.000488028	4.88028
ENSG00000243797		75.2227	0.735335	0.168953	4.3523	1.34716e-05	0.00049752	4.87058
ENSG00000100201	DDX17	29454.3	0.0878905	0.0202057	4.34979	1.36265e-05	0.000501704	4.86562
ENSG00000180953	ST20	555.249	0.330436	0.0759741	4.34932	1.3656e-05	0.000502023	4.86468
ENSG00000198848	CES1	199.407	0.495017	0.113898	4.34615	1.3855e-05	0.000508564	4.85839
ENSG00000227028	SLC8A1-AS1	303.54	0.499124	0.115014	4.33969	1.42681e-05	0.000522141	4.84563
ENSG00000143412	ANXA9	252.257	0.254157	0.0586168	4.33591	1.45161e-05	0.000529609	4.83815
ENSG00000246548	LINC02288	217.688	0.470619	0.108597	4.33365	1.4666e-05	0.000534269	4.83369
ENSG00000007237	GAS7	2228.68	0.302961	0.069942	4.3316	1.48031e-05	0.000537638	4.82965
ENSG00000062282	DGAT2	2463.91	0.44296	0.102335	4.32854	1.50101e-05	0.000544336	4.82362
ENSG00000263244		7959.08	0.180869	0.0418098	4.32599	1.51849e-05	0.000549025	4.81859
ENSG00000226877		83.0686	0.410377	0.0949096	4.32388	1.53311e-05	0.000553479	4.81443
ENSG00000270099		186.46	0.355447	0.082255	4.32128	1.55126e-05	0.000559195	4.80932
ENSG00000133063	CHIT1	92.6508	0.439331	0.101685	4.32049	1.55682e-05	0.000560082	4.80776
ENSG00000113749	HRH2	995.495	0.446952	0.103487	4.31891	1.56801e-05	0.000561974	4.80465
ENSG00000172965	MIR4435-2HG	445.475	0.296627	0.0687743	4.31305	1.61019e-05	0.000575075	4.79312
ENSG00000137261	KIAA0319	137.711	0.46364	0.107516	4.31227	1.61587e-05	0.000575602	4.79159
ENSG00000100266	PACSIN2	2758.78	0.252731	0.058751	4.30172	1.69475e-05	0.000599369	4.77089
ENSG00000260349		1027.64	0.193727	0.0450351	4.30169	1.69502e-05	0.000599369	4.77083
ENSG00000169180	XPO6	15353.7	0.280828	0.0653432	4.29774	1.72551e-05	0.00060926	4.76308
ENSG00000187554	TLR5	547.044	0.450769	0.104899	4.29719	1.7298e-05	0.00060988	4.762
ENSG00000128438	TBC1D27P	61.4786	0.459301	0.106902	4.29646	1.73544e-05	0.000610976	4.76059
ENSG00000235945		240.921	0.266901	0.0621789	4.29246	1.76704e-05	0.000621195	4.75275
ENSG00000101290	CDS2	3754.16	0.156402	0.0364782	4.28755	1.80655e-05	0.00063232	4.74315
ENSG00000279884		165.294	0.340865	0.0795369	4.28562	1.82226e-05	0.000636894	4.73939
ENSG00000258365		78.645	0.410442	0.095817	4.2836	1.8389e-05	0.00064085	4.73544
ENSG00000121316	PLBD1	4025.76	0.327103	0.076469	4.27759	1.88927e-05	0.00065368	4.72371
ENSG00000138061	CYP1B1	988.812	0.353845	0.0827471	4.27622	1.9009e-05	0.000656765	4.72104
ENSG00000162946	DISC1	1628.38	0.256311	0.0599505	4.27537	1.90819e-05	0.000658208	4.71938
ENSG00000256249		762.883	0.487891	0.114202	4.2722	1.93558e-05	0.000664935	4.71319
ENSG00000143409	MINDY1	1489.47	0.255586	0.0598339	4.2716	1.94078e-05	0.000665774	4.71202
ENSG00000258168		27.4382	0.656073	0.15379	4.26602	1.98994e-05	0.000679738	4.70116
ENSG00000183023	SLC8A1	1864.65	0.347115	0.081407	4.26394	2.0085e-05	0.00068414	4.69713
ENSG00000247679		163.696	0.268717	0.0630389	4.26272	2.0195e-05	0.000686914	4.69476
ENSG00000100055	CYTH4	8246.46	0.260408	0.0612236	4.25339	2.10561e-05	0.000708213	4.67662
ENSG00000169994	MYO7B	150.975	0.35186	0.0828093	4.24904	2.14691e-05	0.000719095	4.66819
ENSG00000140443	IGF1R	2407.04	0.280094	0.0659327	4.24818	2.15516e-05	0.000720859	4.66652
ENSG00000259626	MTND3P12	50.6092	0.70491	0.165969	4.24723	2.1643e-05	0.000722914	4.66468
ENSG00000246130		132.545	0.459219	0.108181	4.24489	2.18696e-05	0.000728465	4.66016
ENSG00000279078	SND1-IT1	218.347	0.435849	0.102836	4.2383	2.25221e-05	0.000746074	4.64739
ENSG00000273112		1879.92	0.357591	0.0843837	4.23768	2.2584e-05	0.000747099	4.6462
ENSG00000171766	GATM	80.7937	0.398046	0.0939797	4.23545	2.28099e-05	0.00075148	4.64188
ENSG00000148344	PTGES	13.2922	1.08933	0.257487	4.23064	2.33031e-05	0.000765399	4.63259
ENSG00000101846	STS	222.606	0.304097	0.0718836	4.2304	2.33276e-05	0.000765399	4.63213
ENSG00000118432	CNR1	54.3091	0.475647	0.112487	4.22845	2.3531e-05	0.000770684	4.62836
ENSG00000131381	RBSN	950.305	0.105361	0.0249256	4.22701	2.36819e-05	0.000771155	4.62558
ENSG00000188895	MSL1	4762.08	0.257368	0.0608883	4.22688	2.36949e-05	0.000771155	4.62535
ENSG00000226501	USF1P1	40.3433	0.50603	0.119838	4.22261	2.41494e-05	0.000783832	4.61709
ENSG00000223561		23.0574	0.747006	0.176956	4.22143	2.4276e-05	0.000785826	4.61482
ENSG00000042832	TG	147.681	0.40626	0.0965326	4.20853	2.57039e-05	0.000827604	4.59
ENSG00000105778	AVL9	2446.88	0.121887	0.0289646	4.20813	2.5749e-05	0.00082795	4.58924
ENSG00000073464	CLCN4	256.54	0.305299	0.0726043	4.20497	2.61119e-05	0.000838502	4.58316
ENSG00000182831	C16orf72	13149	0.173109	0.0411905	4.20264	2.6382e-05	0.000845548	4.57869
ENSG00000100234	TIMP3	15.1599	0.902187	0.21468	4.20247	2.64015e-05	0.000845548	4.57837
ENSG00000181778	TMEM252	84.0646	0.472231	0.112438	4.19994	2.66989e-05	0.000853939	4.57351
ENSG00000069188	SDK2	124.229	0.482224	0.114832	4.19938	2.67649e-05	0.000854916	4.57243
ENSG00000282804		1225.42	0.207538	0.0494336	4.19832	2.68903e-05	0.000856655	4.5704
ENSG00000250616		251.241	0.373267	0.0890352	4.19235	2.76078e-05	0.000873739	4.55897
ENSG00000163803	PLB1	419.879	0.402571	0.0961205	4.18819	2.81183e-05	0.000887565	4.55101
ENSG00000008086	CDKL5	422.178	0.323114	0.0771829	4.18634	2.83487e-05	0.000891115	4.54747
ENSG00000073331	ALPK1	3306.43	0.394934	0.0944614	4.18091	2.90349e-05	0.000909358	4.53708
ENSG00000258565	BLZF2P	62.5282	0.443293	0.106091	4.17844	2.93518e-05	0.000916903	4.53236
ENSG00000276649		211.499	0.366584	0.0877621	4.17702	2.95357e-05	0.000921453	4.52965
ENSG00000054965	FAM168A	2668.5	0.206932	0.0495667	4.17482	2.9822e-05	0.000929183	4.52546
ENSG00000255398	HCAR3	1062.53	0.480038	0.115145	4.16897	3.05974e-05	0.000948441	4.51432
ENSG00000262714		230.434	0.309706	0.0743573	4.16511	3.11205e-05	0.000958293	4.50695
ENSG00000091490	SEL1L3	1923.42	0.163644	0.0393	4.16398	3.12753e-05	0.000960809	4.5048
ENSG00000187912	CLEC17A	228.755	0.24183	0.0581387	4.15954	3.18895e-05	0.000974712	4.49635
ENSG00000251288		212.728	0.300219	0.0722003	4.15815	3.2084e-05	0.000979416	4.49371
ENSG00000140678	ITGAX	5727.45	0.304738	0.073369	4.15349	3.27436e-05	0.000995167	4.48487
ENSG00000059377	TBXAS1	3449.38	0.268794	0.0647176	4.15334	3.27651e-05	0.000995167	4.48459
ENSG00000171236	LRG1	1356.86	0.556969	0.134112	4.153	3.28142e-05	0.000995404	4.48394
ENSG00000173846	PLK3	556.313	0.197897	0.0476605	4.15222	3.2927e-05	0.000995923	4.48245
ENSG00000127412	TRPV5	45.9496	0.507627	0.122259	4.15208	3.29474e-05	0.000995923	4.48218
ENSG00000182871	COL18A1	1806.36	0.279111	0.0672229	4.15202	3.29551e-05	0.000995923	4.48208
ENSG00000227825	SLC9A7P1	109.425	0.39665	0.0955829	4.1498	3.32773e-05	0.00100314	4.47785
ENSG00000174007	CEP19	560.145	0.312347	0.0752824	4.14901	3.33919e-05	0.00100476	4.47636
ENSG00000167210	LOXHD1	113.919	0.50072	0.120691	4.14876	3.34275e-05	0.00100476	4.4759
ENSG00000100365	NCF4	2939.99	0.40325	0.0972039	4.1485	3.34662e-05	0.00100476	4.47539
ENSG00000278600		1266.85	0.316368	0.0762648	4.14828	3.34977e-05	0.00100476	4.47499
ENSG00000152213	ARL11	1097.46	0.269879	0.0650799	4.14689	3.37027e-05	0.00100867	4.47234
ENSG00000271605	MILR1	281.424	0.318155	0.0767537	4.14514	3.39608e-05	0.00101487	4.46902
ENSG00000198416	ZNF658B	63.9279	0.430152	0.103791	4.14439	3.40713e-05	0.00101636	4.46761
ENSG00000186074	CD300LF	1091.97	0.210372	0.0507626	4.14423	3.40951e-05	0.00101636	4.46731
ENSG00000222057	RNU4-62P	20.3852	0.574647	0.138677	4.14379	3.41611e-05	0.00101707	4.46647
ENSG00000143226	FCGR2A	12924.1	0.364788	0.0880862	4.14126	3.45405e-05	0.00102389	4.46167
ENSG00000173281	PPP1R3B	2877.68	0.385092	0.092992	4.14113	3.45601e-05	0.00102389	4.46143
ENSG00000259703	LINC00593	9.29705	1.27896	0.309003	4.139	3.48826e-05	0.00103092	4.45739
ENSG00000280133		290.341	0.216908	0.0524131	4.13842	3.49703e-05	0.00103118	4.4563
ENSG00000249437	NAIP	540.237	0.407294	0.0985513	4.13281	3.58354e-05	0.00105263	4.44569
ENSG00000003402	CFLAR	17245.3	0.221557	0.0536841	4.12705	3.67444e-05	0.00107464	4.43481
ENSG00000111837	MAK	411.925	0.323907	0.078486	4.12694	3.6763e-05	0.00107464	4.43459
ENSG00000248429	FAM198B-AS1	336.113	0.302065	0.0732119	4.1259	3.6929e-05	0.00107818	4.43263
ENSG00000197249	SERPINA1	8059.25	0.346125	0.0840676	4.11722	3.83475e-05	0.0011142	4.41626
ENSG00000137462	TLR2	8301.44	0.31375	0.0762397	4.11531	3.86657e-05	0.0011221	4.41267
ENSG00000203709	C1orf132	4445.37	0.192456	0.0467807	4.11401	3.88837e-05	0.00112707	4.41023
ENSG00000250893		70.4659	0.544059	0.132336	4.11121	3.93595e-05	0.00113676	4.40495
ENSG00000047644	WWC3	2086.51	0.22962	0.0559362	4.10504	4.04245e-05	0.00116612	4.39336
ENSG00000279191		51.6289	0.555581	0.13535	4.10476	4.04737e-05	0.00116615	4.39283
ENSG00000197965	MPZL1	1952.42	0.312301	0.0760962	4.10403	4.06017e-05	0.00116704	4.39146
ENSG00000128567	PODXL	360.089	0.178377	0.0435396	4.0969	4.18724e-05	0.00120071	4.37807
ENSG00000166902	MRPL16	578.387	0.144279	0.0352645	4.09134	4.28881e-05	0.00122691	4.36766
ENSG00000124134	KCNS1	240.413	0.27418	0.0670219	4.0909	4.29708e-05	0.00122782	4.36683
ENSG00000236521	NPAP1P4	30.7477	0.641357	0.156807	4.09011	4.31178e-05	0.00123057	4.36534
ENSG00000215196	BASP1-AS1	19.7341	0.89655	0.219233	4.08948	4.32349e-05	0.001231	4.36417
ENSG00000217128	FNIP1	3110.64	0.21969	0.0537534	4.08699	4.37e-05	0.00124277	4.35952
ENSG00000163171	CDC42EP3	2720.56	0.259347	0.0635511	4.08092	4.48569e-05	0.00126968	4.34817
ENSG00000130150	MOSPD2	1381.68	0.237022	0.0581398	4.07675	4.56693e-05	0.00128664	4.34038
ENSG00000131669	NINJ1	2278.57	0.31685	0.0777538	4.07504	4.60072e-05	0.00129464	4.33717
ENSG00000232815	DUX4L50	186.775	0.427926	0.105143	4.06995	4.7023e-05	0.00132169	4.32769
ENSG00000087116	ADAMTS2	12.1605	1.7457	0.429091	4.06836	4.73448e-05	0.00132867	4.32473
ENSG00000177125	ZBTB34	2543.31	0.205359	0.0504794	4.06818	4.73816e-05	0.00132867	4.32439
ENSG00000124588	NQO2	1532.81	0.294186	0.0723331	4.0671	4.76011e-05	0.00133049	4.32238
ENSG00000123700	KCNJ2	2892.24	0.401622	0.0987503	4.06705	4.7612e-05	0.00133049	4.32228
ENSG00000250995		62.3498	0.481645	0.11853	4.06349	4.83438e-05	0.00134781	4.31566
ENSG00000242324		175.68	0.354145	0.0872353	4.05965	4.91467e-05	0.00136704	4.30851
ENSG00000142166	IFNAR1	3012.6	0.226066	0.0557152	4.05753	4.95953e-05	0.00137634	4.30456
ENSG00000189067	LITAF	11192.9	0.337062	0.0831777	4.05231	5.07135e-05	0.00139772	4.29488
ENSG00000146426	TIAM2	932.496	0.172184	0.0424988	4.0515	5.08907e-05	0.001401	4.29336
ENSG00000137478	FCHSD2	1644.48	0.157317	0.0388501	4.04934	5.1362e-05	0.00141076	4.28936
ENSG00000266085		26.9944	0.580708	0.143448	4.04822	5.16082e-05	0.00141591	4.28728
ENSG00000237927		21.1526	0.67925	0.167818	4.04755	5.17568e-05	0.00141676	4.28603
ENSG00000135365	PHF21A	1540.25	0.250754	0.0619768	4.04593	5.21147e-05	0.00142121	4.28304
ENSG00000271327		61.4886	0.38374	0.094847	4.04589	5.21254e-05	0.00142121	4.28295
ENSG00000219881	GAPDHP42	96.3831	0.338245	0.0836049	4.04575	5.21552e-05	0.00142121	4.2827
ENSG00000222460	RN7SKP271	50.5437	0.374826	0.0926973	4.04355	5.26479e-05	0.00143141	4.27862
ENSG00000226777	FAM30A	629.684	0.238644	0.0590574	4.04088	5.325e-05	0.00144295	4.27368
ENSG00000128585	MKLN1	4774.48	0.137166	0.0339447	4.04088	5.3252e-05	0.00144295	4.27366
ENSG00000277443	MARCKS	1714.68	0.361872	0.0896022	4.03865	5.37597e-05	0.00145507	4.26954
ENSG00000108352	RAPGEFL1	71.9845	0.368812	0.0913543	4.03716	5.41023e-05	0.00146066	4.26678
ENSG00000135842	FAM129A	12247.6	0.463587	0.114836	4.03696	5.4148e-05	0.00146066	4.26642
ENSG00000066084	DIP2B	3881.53	0.194048	0.048084	4.0356	5.44629e-05	0.00146614	4.2639
ENSG00000187775	DNAH17	481.419	0.393796	0.0976885	4.03114	5.55064e-05	0.00148536	4.25566
ENSG00000246596		139.87	0.288453	0.0715598	4.03093	5.55562e-05	0.00148536	4.25527
ENSG00000234511	C5orf58	621.056	0.197868	0.0490977	4.0301	5.5754e-05	0.001489	4.25372
ENSG00000146592	CREB5	3138.93	0.38688	0.0960094	4.02961	5.587e-05	0.00148926	4.25282
ENSG00000279500		318.693	0.298433	0.0740662	4.02927	5.59493e-05	0.00148926	4.25221
ENSG00000104093	DMXL2	5563.92	0.272384	0.0676174	4.02832	5.61779e-05	0.0014937	4.25043
ENSG00000218809		98.1905	0.448694	0.111488	4.0246	5.70716e-05	0.00151412	4.24358
ENSG00000159110	IFNAR2	2588.25	0.164742	0.040953	4.02269	5.75361e-05	0.00152477	4.24006
ENSG00000261471		292.435	0.330953	0.0822773	4.02241	5.76067e-05	0.00152497	4.23953
ENSG00000223799	IL10RB-AS1	1010.11	0.184837	0.0459842	4.01958	5.83029e-05	0.00153833	4.23431
ENSG00000123096	SSPN	104.779	0.314649	0.0783085	4.01807	5.86771e-05	0.00154651	4.23153
ENSG00000168010	ATG16L2	5729.92	0.233188	0.0580595	4.01636	5.91027e-05	0.00155264	4.22839
ENSG00000226380		915.694	0.282187	0.0702885	4.0147	5.95213e-05	0.00156193	4.22533
ENSG00000157450	RNF111	1200.74	0.155471	0.0387325	4.01398	5.97042e-05	0.00156503	4.224
ENSG00000143878	RHOB	1599.15	0.293877	0.0732412	4.01246	6.00901e-05	0.00157337	4.2212
ENSG00000130396	AFDN	410.244	0.247705	0.061754	4.01115	6.04231e-05	0.00157649	4.2188
ENSG00000157168	NRG1	62.1238	0.588105	0.146622	4.01103	6.04556e-05	0.00157649	4.21856
ENSG00000134152	KATNBL1	1617.96	0.243329	0.0606659	4.01098	6.04682e-05	0.00157649	4.21847
ENSG00000156042	CFAP70	147.051	0.308656	0.0770078	4.0081	6.1208e-05	0.00158948	4.21319
ENSG00000101236	RNF24	3166.77	0.373845	0.0932863	4.0075	6.13647e-05	0.00159126	4.21208
ENSG00000065559	MAP2K4	1683.15	0.166659	0.0415901	4.00719	6.14455e-05	0.00159164	4.21151
ENSG00000197818	SLC9A8	928.497	0.231202	0.0577809	4.00136	6.29788e-05	0.00162786	4.20081
ENSG00000240710		55.5699	0.446092	0.111599	3.99727	6.40775e-05	0.00165272	4.19329
ENSG00000260152		9.58037	1.07608	0.26954	3.99227	6.54448e-05	0.00168438	4.18412
ENSG00000185033	SEMA4B	920.564	0.254974	0.0639454	3.98737	6.68105e-05	0.00171222	4.17516
ENSG00000261245		18.3077	0.696928	0.174859	3.98565	6.7296e-05	0.00172283	4.17201
ENSG00000254814		483.521	0.429615	0.107841	3.9838	6.78227e-05	0.00173448	4.16862
ENSG00000259671	MTCYBP23	40.1099	0.719601	0.180698	3.98234	6.82409e-05	0.00174148	4.16596
ENSG00000068383	INPP5A	777.839	0.18626	0.0467956	3.98028	6.88342e-05	0.00175476	4.1622
ENSG00000120051	CFAP58	67.5999	0.494655	0.124391	3.97663	6.98996e-05	0.00178004	4.15553
ENSG00000141404	GNAL	869.441	0.163864	0.0412234	3.97503	7.03716e-05	0.00179017	4.1526
ENSG00000240021	TEX35	27.963	0.5476	0.137785	3.97429	7.05881e-05	0.00179379	4.15127
ENSG00000235706	DICER1-AS1	80.7153	0.271687	0.0685199	3.96509	7.33692e-05	0.00185858	4.13449
ENSG00000268240		79.7385	0.522444	0.131982	3.95846	7.54331e-05	0.00190094	4.12244
ENSG00000166342	NETO1	46.8213	0.518216	0.130916	3.95839	7.54571e-05	0.00190094	4.1223
ENSG00000173535	TNFRSF10C	7384.4	0.365789	0.0924442	3.95686	7.59409e-05	0.00190969	4.11952
ENSG00000249138		112.614	0.498967	0.126217	3.95327	7.70914e-05	0.00193459	4.11299
ENSG00000238829	RNU7-45P	53.3466	0.394163	0.0998358	3.94811	7.8771e-05	0.00197058	4.10363
ENSG00000145819	ARHGAP26	4978.02	0.300512	0.0761323	3.94723	7.9059e-05	0.00197574	4.10205
ENSG00000120594	PLXDC2	3210.36	0.272924	0.0691863	3.94477	7.98773e-05	0.00199206	4.09758
ENSG00000147459	DOCK5	6560.79	0.300191	0.0761518	3.942	8.08044e-05	0.00200895	4.09257
ENSG00000161040	FBXL13	326.747	0.286597	0.072728	3.94067	8.12548e-05	0.00201807	4.09015
ENSG00000266642		354.793	0.387811	0.098564	3.93462	8.33297e-05	0.00206534	4.0792
ENSG00000261226		170.938	0.343528	0.0873589	3.93238	8.41102e-05	0.00207828	4.07515
ENSG00000271454		25.7044	0.818326	0.208121	3.93198	8.42503e-05	0.00207961	4.07443
ENSG00000111886	GABRR2	31.6889	0.651595	0.165736	3.93151	8.44127e-05	0.00208149	4.07359
ENSG00000132185	FCRLA	365.58	0.266808	0.0678832	3.9304	8.48055e-05	0.00208514	4.07158
ENSG00000153094	BCL2L11	979.399	0.229856	0.0584948	3.92951	8.51184e-05	0.00208786	4.06998
ENSG00000260861		525.448	0.285493	0.0726852	3.9278	8.57267e-05	0.00209887	4.06688
ENSG00000198053	SIRPA	2389.42	0.329661	0.0839458	3.92706	8.59889e-05	0.00210315	4.06556
ENSG00000139668	WDFY2	2670.27	0.152354	0.0388237	3.92425	8.69986e-05	0.00212218	4.06049
ENSG00000234752		10.9391	0.983653	0.250709	3.92348	8.72794e-05	0.00212609	4.05909
ENSG00000006118	TMEM132A	212.402	0.288059	0.0734296	3.92293	8.74771e-05	0.00212876	4.05811
ENSG00000225302		34.589	0.585501	0.149291	3.92189	8.78566e-05	0.00213369	4.05623
ENSG00000234624		10.4614	0.826449	0.210744	3.92158	8.79692e-05	0.00213427	4.05567
ENSG00000166912	MTMR10	3031.05	0.164554	0.0419681	3.92093	8.82095e-05	0.00213747	4.05448
ENSG00000279608		202.738	0.276129	0.0704278	3.92074	8.82782e-05	0.00213747	4.05415
ENSG00000048342	CC2D2A	685.491	0.30146	0.0769093	3.91968	8.86676e-05	0.00214474	4.05224
ENSG00000214837	LINC01347	64.4028	0.383842	0.0979476	3.91885	8.8973e-05	0.00214997	4.05074
ENSG00000135766	EGLN1	2969.9	0.256755	0.0655645	3.91607	9.00039e-05	0.00217271	4.04574
ENSG00000101265	RASSF2	17916.7	0.231898	0.0592279	3.91534	9.02752e-05	0.00217708	4.04443
ENSG00000148429	USP6NL	621.217	0.144594	0.0369346	3.91485	9.04589e-05	0.00217933	4.04355
ENSG00000256433		19.934	0.674459	0.172316	3.91409	9.07439e-05	0.00218316	4.04218
ENSG00000216863	LY86-AS1	74.9588	0.402383	0.102808	3.91395	9.07989e-05	0.00218316	4.04192
ENSG00000254946		12.4058	0.984665	0.25186	3.90957	9.24609e-05	0.00221649	4.03404
ENSG00000215114	UBXN2B	1625.87	0.264874	0.0678019	3.90659	9.36079e-05	0.00224176	4.02869
ENSG00000254087	LYN	9907.28	0.308694	0.0790868	3.90323	9.49166e-05	0.00226859	4.02266
ENSG00000251260	WDFY3-AS1	257.163	0.456813	0.117046	3.90283	9.50731e-05	0.00227008	4.02194
ENSG00000224152		501.586	0.257764	0.0660555	3.90223	9.53096e-05	0.00227123	4.02086
ENSG00000119862	LGALSL	472.531	0.262809	0.0673605	3.90153	9.55874e-05	0.0022756	4.0196
ENSG00000117151	CTBS	2507.83	0.24781	0.0635983	3.89649	9.75968e-05	0.00231886	4.01056
ENSG00000078487	ZCWPW1	218.221	0.181485	0.046595	3.89495	9.8218e-05	0.00232903	4.00781
ENSG00000281162	LINC01127	366.624	0.389264	0.10005	3.89068	9.99637e-05	0.00236577	4.00016
ENSG00000228918	LINC01344	12.5572	0.911264	0.234381	3.88795	0.000101093	0.00238314	3.99528
ENSG00000231105		135.948	0.300153	0.0772682	3.88456	0.000102515	0.00240492	3.98921
ENSG00000059728	MXD1	12662.3	0.311937	0.0803136	3.88398	0.00010276	0.00240832	3.98818
ENSG00000077157	PPP1R12B	2338.19	0.278403	0.0717098	3.88236	0.000103448	0.00241973	3.98528
ENSG00000232973	CYP1B1-AS1	198.966	0.375041	0.0966672	3.87971	0.00010458	0.00244385	3.98055
ENSG00000105352	CEACAM4	818.974	0.315318	0.081309	3.87802	0.000105311	0.0024583	3.97753
ENSG00000100368	CSF2RB	10474.2	0.312555	0.080606	3.87757	0.000105504	0.0024583	3.97673
ENSG00000132334	PTPRE	4705.92	0.196011	0.0505672	3.87626	0.000106075	0.00246882	3.97439
ENSG00000158769	F11R	2739.76	0.235569	0.0607789	3.87583	0.000106263	0.00246882	3.97362
ENSG00000180871	CXCR2	14397.7	0.408882	0.105666	3.86959	0.000109019	0.0025183	3.9625
ENSG00000137642	SORL1	38296.6	0.286096	0.0740093	3.86567	0.000110784	0.00255173	3.95552
ENSG00000236409	NRADDP	25.7715	0.523998	0.135676	3.86211	0.000112411	0.00258427	3.94919
ENSG00000181220	ZNF746	1545.3	0.266242	0.0689507	3.86133	0.00011277	0.00259007	3.9478
ENSG00000110931	CAMKK2	1886.69	0.216838	0.0561689	3.86046	0.000113173	0.00259685	3.94626
ENSG00000130167	TSPAN16	205.094	0.341109	0.0883683	3.86009	0.000113347	0.00259836	3.94559
ENSG00000197852	FAM212B	3635.47	0.283513	0.0734527	3.8598	0.00011348	0.00259895	3.94508
ENSG00000260918		42.1038	0.552026	0.143116	3.85719	0.000114698	0.00261937	3.94044
ENSG00000236449		176.507	0.317993	0.0826255	3.8486	0.000118795	0.00270525	3.9252
ENSG00000269948		47.6526	0.435524	0.113183	3.84797	0.0001191	0.00270928	3.92409
ENSG00000073150	PANX2	154.181	0.41796	0.108669	3.84618	0.000119974	0.0027167	3.92091
ENSG00000223401	BCL6-AS1	389.652	0.426501	0.111016	3.84179	0.00012214	0.00276057	3.91314
ENSG00000198740	ZNF652	2246.48	0.230327	0.060034	3.83662	0.000124742	0.0028141	3.90399
ENSG00000224950		218.498	0.246958	0.0644006	3.83471	0.000125712	0.0028307	3.90062
ENSG00000111261	MANSC1	290.215	0.426986	0.111523	3.82869	0.000128827	0.00289273	3.88999
ENSG00000164330	EBF1	167.646	0.315584	0.082465	3.82688	0.000129778	0.00290867	3.8868
ENSG00000122359	ANXA11	6088.19	0.160769	0.0420209	3.82594	0.000130273	0.00291704	3.88515
ENSG00000281530	DGCR12	156.75	0.227749	0.0595468	3.82471	0.000130927	0.00292355	3.88297
ENSG00000110422	HIPK3	6657.84	0.172345	0.0450671	3.82418	0.00013121	0.00292716	3.88203
ENSG00000155640		877.582	0.182012	0.047629	3.82146	0.000132662	0.00295242	3.87725
ENSG00000267520		809.124	0.143029	0.0374287	3.82137	0.00013271	0.00295242	3.8771
ENSG00000000938	FGR	6291.25	0.222642	0.0582773	3.8204	0.000133238	0.00296144	3.87537
ENSG00000173638	SLC19A1	1749.47	0.265562	0.0695394	3.81887	0.000134062	0.00297702	3.87269
ENSG00000004660	CAMKK1	357.621	0.303127	0.0793973	3.81785	0.000134617	0.0029866	3.8709
ENSG00000198431	TXNRD1	2428.25	0.184482	0.048395	3.81202	0.000137837	0.00305115	3.86063
ENSG00000255328		79.7269	0.476886	0.12516	3.81022	0.000138845	0.00305891	3.85747
ENSG00000257176		252.791	0.254825	0.0668816	3.8101	0.000138912	0.00305891	3.85726
ENSG00000109790	KLHL5	1005.58	0.141289	0.0370847	3.80991	0.000139017	0.00305891	3.85693
ENSG00000104974	LILRA1	1153.25	0.251589	0.0660432	3.80946	0.000139269	0.00306163	3.85615
ENSG00000267339	LINC00906	11.3486	1.05883	0.278149	3.80671	0.000140829	0.00309093	3.85131
ENSG00000141298	SSH2	8729.79	0.299593	0.0787024	3.80666	0.000140858	0.00309093	3.85122
ENSG00000223935		18.2175	0.679909	0.17883	3.80199	0.000143541	0.00314123	3.84302
ENSG00000213085	CFAP45	105.431	0.476476	0.125408	3.79942	0.000145037	0.00316535	3.83852
ENSG00000072682	P4HA2	49.072	0.48576	0.127933	3.797	0.000146459	0.00318774	3.83428
ENSG00000179820	MYADM	808.74	0.363324	0.0957543	3.79434	0.000148038	0.0032134	3.82963
ENSG00000272825		82.2703	0.351021	0.0925188	3.79405	0.000148209	0.00321422	3.82912
ENSG00000073008	PVR	254.323	0.23743	0.06262	3.79161	0.000149677	0.00323731	3.82485
ENSG00000225920	RIMKLBP2	147.733	0.237451	0.0626304	3.79131	0.000149857	0.00323831	3.82432
ENSG00000060982	BCAT1	302.037	0.29993	0.0792677	3.78376	0.000154477	0.00333217	3.81114
ENSG00000155744	FAM126B	4019.77	0.300117	0.0793522	3.78209	0.000155518	0.00334618	3.80822
ENSG00000092871	RFFL	2363.41	0.146754	0.0388027	3.78205	0.000155543	0.00334618	3.80815
ENSG00000254285	KRT8P3	11.4469	0.689058	0.182215	3.78156	0.000155846	0.00334972	3.8073
ENSG00000235290	HLA-W	80.568	0.306082	0.081049	3.77651	0.000159042	0.00340325	3.79849
ENSG00000238005		99.0775	0.408083	0.108086	3.77555	0.000159655	0.00341333	3.79682
ENSG00000233013	FAM157B	92.9753	0.493305	0.13068	3.7749	0.000160071	0.00341919	3.79569
ENSG00000087157	PGS1	2508.85	0.282781	0.0749504	3.77291	0.000161352	0.00344047	3.79222
ENSG00000163235	TGFA	606.092	0.393094	0.104213	3.77204	0.00016192	0.00344953	3.7907
ENSG00000257156		20.0455	0.595736	0.158139	3.76718	0.000165105	0.00351427	3.78224
ENSG00000163421	PROK2	1470.7	0.548188	0.145707	3.76225	0.00016839	0.00356921	3.77368
ENSG00000177757	FAM87B	71.5046	0.331848	0.088206	3.7622	0.000168426	0.00356921	3.77359
ENSG00000263982		16.8283	0.576227	0.153174	3.76191	0.000168618	0.00357014	3.7731
ENSG00000134686	PHC2	4044.16	0.354145	0.0941933	3.75977	0.000170069	0.00359256	3.76937
ENSG00000143674	MAP3K21	77.3268	0.297645	0.0791674	3.75969	0.000170124	0.00359256	3.76924
ENSG00000167676	PLIN4	258.053	0.402575	0.10713	3.75782	0.000171399	0.00361632	3.76599
ENSG00000270149		1548.26	0.230054	0.0612297	3.75723	0.000171802	0.00361849	3.76497
ENSG00000197712	FAM114A1	57.3851	0.365845	0.0974037	3.75597	0.00017267	0.00363161	3.76278
ENSG00000140332	TLE3	3991.55	0.309999	0.0825367	3.75589	0.000172726	0.00363161	3.76264
ENSG00000188559	RALGAPA2	3721.1	0.213531	0.056866	3.75498	0.000173354	0.00364164	3.76107
ENSG00000172216	CEBPB	2090.22	0.312532	0.0832577	3.75379	0.000174184	0.00365431	3.75899
ENSG00000246308		20.6843	0.534212	0.142322	3.75353	0.000174359	0.00365431	3.75856
ENSG00000204852	TCTN1	794.402	0.128934	0.0343758	3.75072	0.000176326	0.00369122	3.75368
ENSG00000138613	APH1B	799.869	0.146441	0.0390681	3.74836	0.000177994	0.0037229	3.7496
ENSG00000162924	REL	1909.47	0.149962	0.0400163	3.74753	0.000178585	0.00373203	3.74815
ENSG00000278997		86.314	0.311856	0.0832266	3.74707	0.000178912	0.00373561	3.74736
ENSG00000033327	GAB2	2746.85	0.295787	0.0789441	3.74679	0.000179113	0.00373659	3.74687
ENSG00000103313	MEFV	4006.01	0.284842	0.0760312	3.74638	0.000179403	0.00373941	3.74617
ENSG00000108799	EZH1	2518.44	0.0875335	0.023371	3.74539	0.000180117	0.0037478	3.74445
ENSG00000131061	ZNF341	104.898	0.328562	0.0877759	3.74319	0.000181701	0.00376945	3.74064
ENSG00000162512	SDC3	18.1625	0.744843	0.198988	3.74314	0.000181731	0.00376945	3.74057
ENSG00000157600	TMEM164	2625.87	0.196853	0.0525913	3.74307	0.000181782	0.00376945	3.74045
ENSG00000203804	ADAMTSL4-AS1	1123.69	0.216313	0.0577936	3.74285	0.000181942	0.00376952	3.74007
ENSG00000246263	UBR5-AS1	775.324	0.246456	0.0658969	3.74002	0.000184004	0.0038057	3.73517
ENSG00000112679	DUSP22	1695.77	0.113108	0.0302602	3.73785	0.000185598	0.00383382	3.73143
ENSG00000237781		189.885	0.369572	0.0990019	3.73297	0.000189232	0.00389711	3.72301
ENSG00000185666	SYN3	17.379	0.758275	0.203197	3.73172	0.000190174	0.00391317	3.72085
ENSG00000163625	WDFY3	4735.74	0.439799	0.117938	3.72908	0.000192177	0.00395101	3.7163
ENSG00000225313		582.088	0.331744	0.0890422	3.7257	0.000194778	0.00399767	3.71046
ENSG00000238012		20.1388	0.763928	0.205148	3.72379	0.000196256	0.00402459	3.70718
ENSG00000259600		69.6005	0.567413	0.152449	3.72199	0.000197655	0.00404345	3.70409
ENSG00000083168	KAT6A	5276.86	0.191809	0.0515344	3.72196	0.000197679	0.00404345	3.70404
ENSG00000273247		642.902	0.174561	0.0469174	3.72061	0.000198745	0.00406004	3.7017
ENSG00000092036	HAUS4	978.197	0.257146	0.0691159	3.7205	0.000198827	0.00406004	3.70153
ENSG00000008294	SPAG9	4599.17	0.178606	0.0480196	3.71945	0.00019966	0.0040736	3.69971
ENSG00000120318	ARAP3	1233.98	0.271159	0.0729095	3.71912	0.000199921	0.00407549	3.69914
ENSG00000159388	BTG2	2900.08	0.146443	0.0393796	3.71876	0.000200206	0.00407785	3.69852
ENSG00000197385	ZNF860	179.15	0.315232	0.0848265	3.71619	0.000202246	0.00410734	3.69412
ENSG00000150455	TIRAP	249.574	0.194123	0.0522386	3.71608	0.000202335	0.00410734	3.69393
ENSG00000153253	SCN3A	153.608	0.310911	0.0837423	3.71272	0.000205048	0.00415191	3.68815
ENSG00000137312	FLOT1	1451.08	0.314235	0.0846893	3.71045	0.000206893	0.00417875	3.68425
ENSG00000186354	C9orf47	95.7439	0.352444	0.0950637	3.70745	0.000209357	0.0042144	3.67911
ENSG00000167588	GPD1	12.1446	0.782074	0.210982	3.70683	0.000209871	0.00422122	3.67805
ENSG00000236008	LINC01814	57.8638	0.501205	0.135394	3.70183	0.000214047	0.00430164	3.66949
ENSG00000103381	CPPED1	6684.66	0.291925	0.0788671	3.70148	0.000214348	0.00430409	3.66888
ENSG00000124356	STAMBP	706.487	0.118309	0.0319984	3.69735	0.000217862	0.00436013	3.66182
ENSG00000181631	P2RY13	2807.96	0.242422	0.0655941	3.6958	0.000219196	0.0043832	3.65917
ENSG00000181016	LSMEM1	173.601	0.31465	0.0851986	3.69314	0.000221506	0.00442308	3.65461
ENSG00000008516	MMP25	5304.99	0.347488	0.094103	3.69263	0.000221947	0.00442308	3.65375
ENSG00000163964	PIGX	783.618	0.187266	0.050714	3.69258	0.00022199	0.00442308	3.65367
ENSG00000282572		241.628	0.46396	0.125651	3.69245	0.000222108	0.00442308	3.65344
ENSG00000213188	YBX1P4	16.7961	0.603328	0.163523	3.68957	0.000224637	0.00446608	3.64852
ENSG00000249624		1261.34	0.18563	0.050325	3.68862	0.000225476	0.00447551	3.6469
ENSG00000105339	DENND3	7233.1	0.263902	0.0715452	3.68861	0.000225483	0.00447551	3.64689
ENSG00000119121	TRPM6	956.285	0.357869	0.0971951	3.68197	0.00023144	0.0045862	3.63556
ENSG00000103569	AQP9	8840.19	0.436505	0.118603	3.6804	0.000232869	0.00460694	3.63289
ENSG00000089902	RCOR1	1549.46	0.211008	0.0573615	3.67857	0.00023455	0.00463639	3.62977
ENSG00000199004		33.8366	0.407863	0.110932	3.6767	0.000236272	0.00466661	3.62659
ENSG00000153207	AHCTF1	3927.07	0.166093	0.0452122	3.67363	0.000239124	0.00470369	3.62138
ENSG00000182885	ADGRG3	1225.65	0.475624	0.12948	3.67333	0.000239412	0.0047055	3.62085
ENSG00000238160		681.489	0.255199	0.0694903	3.67244	0.000240243	0.00471529	3.61935
ENSG00000087903	RFX2	355.442	0.367749	0.100139	3.67238	0.000240301	0.00471529	3.61925
ENSG00000072310	SREBF1	635.8	0.218595	0.0595374	3.67155	0.000241081	0.00472675	3.61784
ENSG00000136044	APPL2	1441.43	0.122708	0.0334445	3.669	0.000243497	0.00476252	3.61351
ENSG00000259548		30.3833	0.554555	0.15132	3.66477	0.000247558	0.0048258	3.60632
ENSG00000203710	CR1	2562.68	0.345071	0.0941637	3.66459	0.000247733	0.0048258	3.60602
ENSG00000236283		24.4172	0.591701	0.161509	3.66358	0.000248716	0.00483635	3.6043
ENSG00000198673	FAM19A2	823.986	0.209551	0.0572044	3.66321	0.000249077	0.00483635	3.60367
ENSG00000177885	GRB2	4848.89	0.17987	0.0491065	3.66286	0.000249414	0.0048386	3.60308
ENSG00000236148	RPL23AP37	17.5538	0.848316	0.231615	3.66261	0.000249658	0.0048386	3.60266
ENSG00000258819	LINC02289	332.561	0.365254	0.0997963	3.66	0.000252217	0.00486987	3.59823
ENSG00000204706	MAMDC2-AS1	12.8129	1.03357	0.282518	3.65844	0.000253755	0.00489564	3.59559
ENSG00000167434	CA4	175.797	0.515886	0.141078	3.65675	0.000255433	0.00492407	3.59272
ENSG00000212743		185.427	0.488632	0.133634	3.6565	0.00025568	0.0049249	3.5923
ENSG00000198553	KCNRG	370.874	0.204528	0.0559408	3.65614	0.000256037	0.00492784	3.5917
ENSG00000095585	BLNK	246.289	0.218784	0.0598824	3.65356	0.000258633	0.00497268	3.58732
ENSG00000181800	CELF2-AS1	1288.6	0.220866	0.0604725	3.65233	0.000259873	0.00498972	3.58524
ENSG00000171302	CANT1	1086.72	0.224897	0.0615847	3.65184	0.000260366	0.00499522	3.58442
ENSG00000259668		282.606	0.27763	0.07605	3.65063	0.0002616	0.00500694	3.58236
ENSG00000204936	CD177	72.0387	0.966252	0.26474	3.64982	0.000262427	0.00501761	3.58099
ENSG00000264204	AGAP7P	103.491	0.330209	0.0904796	3.64954	0.000262706	0.00501761	3.58053
ENSG00000007516	BAIAP3	365.334	0.235208	0.0644505	3.64943	0.000262821	0.00501761	3.58034
ENSG00000203721	LINC00862	36.3324	0.508638	0.139381	3.64927	0.00026299	0.00501761	3.58006
ENSG00000157557	ETS2	1444.48	0.269602	0.0739421	3.64612	0.000266229	0.00507139	3.57474
ENSG00000174125	TLR1	6465.77	0.277989	0.0763163	3.64259	0.000269912	0.00513749	3.56878
ENSG00000177301	KCNA2	45.7129	0.413001	0.113411	3.64162	0.000270929	0.00514871	3.56715
ENSG00000111052	LIN7A	1415.32	0.276183	0.0758942	3.63905	0.000273644	0.0051799	3.56281
ENSG00000164125	FAM198B	1439.23	0.247893	0.0681305	3.63851	0.000274222	0.00518678	3.5619
ENSG00000255760	LINC02422	47.5992	0.386782	0.106351	3.63686	0.000275987	0.00521607	3.55911
ENSG00000005156	LIG3	1568.89	0.108085	0.0297336	3.63511	0.000277857	0.00523739	3.55618
ENSG00000163694	RBM47	1952.3	0.34638	0.0952902	3.635	0.000277984	0.00523739	3.55598
ENSG00000256500		1937.8	0.0806525	0.0221919	3.63433	0.000278704	0.00524685	3.55486
ENSG00000242525	OR7E100P	28.5985	0.446132	0.122771	3.63387	0.000279206	0.00525221	3.55408
ENSG00000197321	SVIL	2929.42	0.262537	0.072253	3.63358	0.000279517	0.00525396	3.55359
ENSG00000134183	GNAT2	203.351	0.235582	0.064858	3.63227	0.00028094	0.0052725	3.55139
ENSG00000110395	CBL	3654.09	0.251867	0.0693542	3.6316	0.00028167	0.00527387	3.55026
ENSG00000237803	LINC00211	230.501	0.456645	0.125765	3.63094	0.000282388	0.00527593	3.54915
ENSG00000185261	KIAA0825	554.075	0.292006	0.0804226	3.6309	0.000282436	0.00527593	3.54908
ENSG00000109436	TBC1D9	1122.04	0.162027	0.0446419	3.62949	0.000283985	0.00530077	3.5467
ENSG00000158470	B4GALT5	1849.69	0.35346	0.0974686	3.6264	0.000287398	0.0053479	3.54152
ENSG00000112242	E2F3	840.117	0.229282	0.0632484	3.6251	0.000288851	0.00536683	3.53933
ENSG00000232680		28.2776	0.642667	0.177313	3.62448	0.000289544	0.00537541	3.53828
ENSG00000101188	NTSR1	46.187	0.430323	0.118748	3.62382	0.00029028	0.00538077	3.53718
ENSG00000227155		532.621	0.233293	0.0643899	3.62314	0.000291054	0.00538271	3.53603
ENSG00000112561	TFEB	1271.99	0.23512	0.0649713	3.61882	0.000295945	0.00545643	3.52879
ENSG00000167528	ZNF641	2498.71	0.148844	0.0411461	3.61745	0.000297524	0.00547717	3.52648
ENSG00000051620	HEBP2	2350.06	0.15501	0.0428817	3.61483	0.000300547	0.00552018	3.52209
ENSG00000230492		14.3368	0.867211	0.239985	3.61361	0.000301961	0.00553771	3.52005
ENSG00000057704	TMCC3	1652.69	0.266988	0.0739759	3.60912	0.000307242	0.005626	3.51252
ENSG00000260528	FAM157C	396.806	0.420062	0.116469	3.60664	0.000310192	0.00566711	3.50837
ENSG00000134250	NOTCH2	7957.37	0.25184	0.0698588	3.60498	0.000312172	0.00569466	3.50561
ENSG00000156675	RAB11FIP1	7909.45	0.252766	0.0701635	3.60253	0.000315131	0.00573129	3.50151
ENSG00000259772		54.7919	0.329944	0.0916554	3.59983	0.000318423	0.00577809	3.497
ENSG00000229436		24.7257	0.596253	0.165659	3.59927	0.000319107	0.00578615	3.49606
ENSG00000204160	ZDHHC18	4243.8	0.273329	0.0759748	3.59762	0.000321136	0.00580549	3.49331
ENSG00000047578	KIAA0556	766.145	0.158446	0.0440443	3.59741	0.000321396	0.00580584	3.49296
ENSG00000259678		348.623	0.280893	0.0781197	3.59567	0.000323552	0.00583603	3.49006
ENSG00000163393	SLC22A15	840.955	0.253982	0.0706513	3.59487	0.000324553	0.00584098	3.48871
ENSG00000176597	B3GNT5	386.655	0.26522	0.0737864	3.59442	0.000325109	0.00584663	3.48797
ENSG00000134490	TMEM241	83.6112	0.273287	0.0760372	3.59413	0.000325481	0.00584896	3.48747
ENSG00000164251	F2RL1	698.366	0.242516	0.0674884	3.59344	0.000326342	0.00585415	3.48633
ENSG00000076356	PLXNA2	180.472	0.320828	0.0893007	3.59267	0.000327302	0.00586419	3.48505
ENSG00000157570	TSPAN18	296.387	0.205135	0.0571233	3.59108	0.000329308	0.00589094	3.4824
ENSG00000235381		191.544	0.214228	0.0596584	3.59091	0.000329527	0.00589094	3.48211
ENSG00000248697	TOX4P1	22.721	0.593064	0.165189	3.59021	0.000330418	0.00590248	3.48094
ENSG00000162631	NTNG1	15.5589	0.91393	0.25459	3.5898	0.000330927	0.0059072	3.48027
ENSG00000134698	AGO4	4361.96	0.22887	0.0637876	3.58799	0.000333231	0.00593954	3.47725
ENSG00000128815	WDFY4	3908.67	0.192111	0.05358	3.5855	0.000336432	0.00599216	3.4731
ENSG00000267174		301.933	0.287317	0.0801441	3.585	0.000337074	0.00599916	3.47228
ENSG00000279278		204.472	0.276888	0.0772425	3.58466	0.000337524	0.00600275	3.4717
ENSG00000233006	MIR3936HG	180.349	0.275801	0.076945	3.58439	0.000337871	0.00600449	3.47125
ENSG00000169435	RASSF6	39.2859	0.502602	0.140244	3.58376	0.00033868	0.00601444	3.47021
ENSG00000144455	SUMF1	670.278	0.122336	0.0341474	3.58259	0.000340202	0.00603258	3.46826
ENSG00000119535	CSF3R	25828.2	0.292222	0.0815722	3.58238	0.000340483	0.00603313	3.4679
ENSG00000205056	LINC02397	604.483	0.269339	0.0751948	3.58189	0.000341119	0.00603997	3.46709
ENSG00000014138	POLA2	376.265	0.160214	0.0447348	3.58141	0.000341738	0.00604206	3.46631
ENSG00000247925		179.99	0.342288	0.095598	3.58049	0.000342951	0.00605018	3.46477
ENSG00000229314	ORM1	84.7286	0.756966	0.21152	3.57869	0.000345322	0.00608299	3.46178
ENSG00000141837	CACNA1A	29.8557	0.613888	0.171612	3.57718	0.000347322	0.00610497	3.45927
ENSG00000167536	DHRS13	566.633	0.33834	0.0945992	3.57656	0.000348145	0.00611497	3.45824
ENSG00000088833	NSFL1C	2245.98	0.165872	0.0463939	3.5753	0.00034983	0.00613764	3.45614
ENSG00000135912	TTLL4	401.339	0.216494	0.0605542	3.57521	0.000349944	0.00613764	3.456
ENSG00000205918	PDPK2P	25.501	0.470612	0.131642	3.57494	0.000350305	0.0061395	3.45555
ENSG00000025039	RRAGD	586.972	0.239968	0.0671714	3.57247	0.000353628	0.00618425	3.45145
ENSG00000249850	KRT18P31	429.067	0.195367	0.0547015	3.5715	0.000354937	0.0061971	3.44985
ENSG00000182912	TSPEAR-AS2	47.7674	0.495086	0.138682	3.56993	0.000357071	0.0062264	3.44725
ENSG00000196092	PAX5	557.066	0.276355	0.0774429	3.5685	0.000359035	0.00624705	3.44486
ENSG00000127507	ADGRE2	2167.14	0.296367	0.0830551	3.56831	0.000359291	0.00624705	3.44455
ENSG00000132155	RAF1	6543.33	0.173219	0.0485646	3.56679	0.000361388	0.00627446	3.44203
ENSG00000160785	SLC25A44	1086.32	0.207516	0.0582157	3.5646	0.000364408	0.00632234	3.43841
ENSG00000169891	REPS2	1434.81	0.342774	0.0962549	3.56111	0.000369291	0.00638411	3.43263
ENSG00000135678	CPM	370.23	0.196719	0.0552802	3.55857	0.000372876	0.00643224	3.42844
ENSG00000161912	ADCY10P1	433.737	0.200121	0.0562523	3.55756	0.000374319	0.00644907	3.42676
ENSG00000156574	NODAL	35.6156	0.389508	0.109501	3.55714	0.000374921	0.00644907	3.42606
ENSG00000205786	LINC01531	46.7902	0.662038	0.186174	3.55601	0.000376528	0.00647209	3.4242
ENSG00000204345	CD300LD	31.5109	0.723903	0.203634	3.55491	0.000378102	0.00648885	3.42239
ENSG00000187621	TCL6	217.072	0.270641	0.0761347	3.55477	0.00037831	0.00648885	3.42215
ENSG00000267576		1058.13	0.262068	0.0737789	3.55208	0.000382206	0.00654725	3.4177
ENSG00000170837	GPR27	410.876	0.371017	0.104454	3.55198	0.000382344	0.00654725	3.41755
ENSG00000116701	NCF2	17730.2	0.253938	0.0714945	3.55185	0.000382529	0.00654725	3.41734
ENSG00000140749	IGSF6	5213.02	0.27009	0.0761134	3.54853	0.000387392	0.00660237	3.41185
ENSG00000102580	DNAJC3	2817.93	0.208029	0.0586744	3.54548	0.000391904	0.00666513	3.40682
ENSG00000257225		58.8783	0.352105	0.099328	3.54488	0.000392795	0.00667088	3.40583
ENSG00000185973	TMLHE	402.376	0.160483	0.0452778	3.54441	0.000393496	0.00667651	3.40506
ENSG00000254415	SIGLEC14	444.507	0.29054	0.0819741	3.54428	0.000393681	0.00667651	3.40486
ENSG00000012779	ALOX5	4309.56	0.289265	0.0816337	3.54346	0.000394917	0.00669278	3.40349
ENSG00000134571	MYBPC3	104.872	0.340012	0.0959655	3.54307	0.000395499	0.00669793	3.40285
ENSG00000173559	NABP1	11119.9	0.258625	0.0729998	3.54282	0.000395879	0.00669965	3.40244
ENSG00000154736	ADAMTS5	61.543	0.398633	0.112562	3.54145	0.000397936	0.00672975	3.40019
ENSG00000282508	LINC01002	210.951	0.445536	0.125824	3.54093	0.000398715	0.00673819	3.39934
ENSG00000232220		182.346	0.382069	0.107921	3.54026	0.000399729	0.0067506	3.39823
ENSG00000163823	CCR1	1646.34	0.313966	0.0887561	3.5374	0.000404086	0.00681942	3.39353
ENSG00000091436	MAP3K20	435.66	0.260859	0.0738163	3.53389	0.00040949	0.00689613	3.38776
ENSG00000148660	CAMK2G	2597.24	0.143413	0.0405858	3.53357	0.000409991	0.00689975	3.38723
ENSG00000183308		338.114	0.286606	0.0811299	3.53269	0.000411358	0.0069131	3.38578
ENSG00000113916	BCL6	4925.89	0.436845	0.123706	3.53132	0.000413497	0.00694296	3.38353
ENSG00000128918	ALDH1A2	1909.18	0.439977	0.124598	3.53118	0.00041371	0.00694296	3.3833
ENSG00000189337	KAZN	97.2735	0.443009	0.125538	3.52887	0.000417333	0.00699403	3.37952
ENSG00000113648	H2AFY	7018.8	0.105469	0.0298957	3.5279	0.000418873	0.00701495	3.37792
ENSG00000101336	HCK	7016.72	0.312879	0.0887731	3.52448	0.000424309	0.00709615	3.37232
ENSG00000236438	FAM157A	196.013	0.47813	0.135727	3.52273	0.000427123	0.00713826	3.36945
ENSG00000248323	LUCAT1	1948.44	0.299221	0.0849888	3.52071	0.000430391	0.00717299	3.36614
ENSG00000161544	CYGB	30.5403	0.503942	0.143214	3.51881	0.000433481	0.00721447	3.36303
ENSG00000114648	KLHL18	814.764	0.130922	0.0372146	3.51803	0.00043476	0.00722582	3.36175
ENSG00000225193	RPS12P26	76.4421	0.333372	0.0948527	3.51463	0.000440366	0.00730389	3.35619
ENSG00000173588	CEP83	897.492	0.190032	0.0540739	3.5143	0.000440921	0.00730808	3.35564
ENSG00000280064		2351.5	0.242616	0.0690836	3.51191	0.000444898	0.00736386	3.35174
ENSG00000160712	IL6R	8531.5	0.215283	0.0613506	3.50906	0.000449694	0.00743037	3.34708
ENSG00000164440	TXLNB	88.8723	0.275959	0.0786652	3.50802	0.000451459	0.00743724	3.34538
ENSG00000182923	CEP63	1538.33	0.189516	0.0540519	3.50619	0.000454566	0.0074777	3.3424
ENSG00000279430		31.4541	0.473002	0.134923	3.50572	0.000455373	0.00748078	3.34163
ENSG00000256581	NLRP9P1	36.9089	0.538296	0.15361	3.5043	0.000457808	0.00751566	3.33932
ENSG00000139318	DUSP6	4173.34	0.172039	0.0491355	3.50132	0.000462962	0.00758478	3.33445
ENSG00000244490	RWDD4P1	37.2834	0.451324	0.128977	3.49925	0.000466577	0.00761812	3.33108
ENSG00000158715	SLC45A3	210.703	0.308439	0.0881565	3.49876	0.000467418	0.0076267	3.33029
ENSG00000272941		402.974	0.191778	0.0548229	3.49813	0.000468524	0.00763957	3.32927
ENSG00000052344	PRSS8	36.8337	0.429948	0.122923	3.4977	0.000469287	0.00764684	3.32856
ENSG00000259182		24.8831	0.566678	0.162058	3.49677	0.000470923	0.00766143	3.32705
ENSG00000100077	GRK3	1765.66	0.183805	0.0526121	3.4936	0.000476563	0.0077135	3.32188
ENSG00000136048	DRAM1	308.879	0.235341	0.0674085	3.49127	0.000480731	0.00777459	3.3181
ENSG00000118217	ATF6	2998.06	0.151348	0.0433524	3.49112	0.000480995	0.00777459	3.31786
ENSG00000183822	NCF4-AS1	222.972	0.37193	0.106602	3.48896	0.000484899	0.00782719	3.31435
ENSG00000183160	TMEM119	10.9391	0.912045	0.261471	3.48813	0.000486417	0.00784119	3.31299
ENSG00000109819	PPARGC1A	16.4114	0.96117	0.275569	3.48794	0.000486752	0.00784136	3.31269
ENSG00000077420	APBB1IP	2496.86	0.225749	0.0647669	3.48556	0.000491103	0.0079009	3.30883
ENSG00000262001	DLGAP1-AS2	98.8349	0.299008	0.0858342	3.48356	0.0004948	0.00794446	3.30557
ENSG00000260467		106.594	0.454952	0.130641	3.48245	0.000496842	0.00796665	3.30378
ENSG00000277548		74.6654	0.331319	0.0951725	3.48125	0.000499079	0.00799193	3.30183
ENSG00000167987	VPS37C	328.823	0.231662	0.0665488	3.48109	0.000499371	0.00799193	3.30158
ENSG00000231025		252.947	0.190021	0.054587	3.48107	0.000499413	0.00799193	3.30154
ENSG00000261779		145.665	0.384895	0.110633	3.47901	0.000503263	0.00803222	3.29821
ENSG00000144218	AFF3	743.562	0.240249	0.0690671	3.47848	0.000504267	0.00804293	3.29734
ENSG00000254325		129.734	0.355303	0.102162	3.47783	0.000505489	0.00805709	3.29629
ENSG00000214975	PPIAP29	44.7662	0.448709	0.129053	3.47693	0.000507192	0.0080789	3.29483
ENSG00000157540	DYRK1A	5158.71	0.0836545	0.0240691	3.4756	0.000509721	0.00810573	3.29267
ENSG00000250274		23.6752	0.523791	0.150709	3.47551	0.000509885	0.00810573	3.29253
ENSG00000145391	SETD7	687.541	0.12691	0.0365251	3.47461	0.000511605	0.00811701	3.29107
ENSG00000256448		176.648	0.254849	0.0733672	3.47361	0.000513503	0.00814178	3.28946
ENSG00000185905	C16orf54	4434.99	0.155821	0.044868	3.47287	0.000514919	0.00815886	3.28826
ENSG00000167483	FAM129C	761.043	0.171473	0.0493807	3.47246	0.000515703	0.00816592	3.2876
ENSG00000075420	FNDC3B	3131.55	0.23447	0.0675273	3.47223	0.000516152	0.00816766	3.28722
ENSG00000151090	THRB	31.6442	0.548037	0.157926	3.47022	0.000520026	0.00821818	3.28398
ENSG00000111058	ACSS3	447.86	0.340414	0.0981281	3.46908	0.000522252	0.00824796	3.28212
ENSG00000101307	SIRPB1	1257.98	0.278313	0.0802674	3.46732	0.00052567	0.00828897	3.27929
ENSG00000175894	TSPEAR	44.0177	0.527096	0.152029	3.46709	0.000526135	0.00828897	3.2789
ENSG00000146122	DAAM2	110.472	0.659352	0.190183	3.46694	0.00052641	0.00828897	3.27868
ENSG00000132510	KDM6B	990.499	0.287176	0.0828914	3.46449	0.000531235	0.00835154	3.27471
ENSG00000225369		92.6212	0.310902	0.089764	3.46355	0.000533099	0.00837538	3.27319
ENSG00000246363	LINC02458	61.7515	0.442756	0.127877	3.46236	0.000535459	0.00839606	3.27127
ENSG00000273489		1055.58	0.146194	0.0422484	3.46034	0.000539503	0.00842864	3.26801
ENSG00000148572	NRBF2	2081.81	0.261766	0.0756491	3.46027	0.000539634	0.00842864	3.2679
ENSG00000255801		221.303	0.425694	0.123071	3.45894	0.000542312	0.00845963	3.26575
ENSG00000133961	NUMB	3703.46	0.241607	0.0698502	3.45893	0.00054232	0.00845963	3.26574
ENSG00000179082	C9orf106	102.193	0.322786	0.0933351	3.45835	0.000543486	0.00847233	3.26481
ENSG00000170525	PFKFB3	1106.27	0.38284	0.110723	3.45764	0.000544924	0.00848449	3.26366
ENSG00000254477		69.5102	0.341156	0.0986696	3.45756	0.0005451	0.00848449	3.26352
ENSG00000259642	ST20-AS1	348.023	0.261475	0.0756575	3.45603	0.000548197	0.00851025	3.26106
ENSG00000272037		231.8	0.189778	0.0549232	3.45533	0.000549618	0.00852386	3.25994
ENSG00000110851	PRDM4	717.337	0.106074	0.0307145	3.45353	0.000553291	0.00856429	3.25705
ENSG00000258102	MAP1LC3B2	35.7583	0.517457	0.14991	3.45178	0.00055691	0.00860926	3.25422
ENSG00000248309	MEF2C-AS1	77.5078	0.324742	0.0941252	3.45011	0.000560361	0.00865151	3.25153
ENSG00000263766		311.871	0.193403	0.0560705	3.44928	0.000562089	0.00867265	3.25019
ENSG00000163960	UBXN7	1756.89	0.133979	0.0388502	3.4486	0.000563507	0.00868896	3.2491
ENSG00000108306	FBXL20	1228.16	0.147975	0.0429272	3.44712	0.000566592	0.0087198	3.24673
ENSG00000255970	LINC02421	30.0935	0.443008	0.128535	3.4466	0.00056769	0.00873112	3.24589
ENSG00000163297	ANTXR2	3266.12	0.160053	0.0464525	3.44552	0.000569959	0.00875652	3.24416
ENSG00000232133	IMPDH1P10	1151.65	0.23727	0.0688642	3.44547	0.000570067	0.00875652	3.24407
ENSG00000259132		499.313	0.252415	0.0732748	3.44477	0.000571546	0.00877365	3.24295
ENSG00000112062	MAPK14	5396.76	0.229238	0.0665939	3.44233	0.000576732	0.00883077	3.23903
ENSG00000249141		2239.57	0.158615	0.0461244	3.43886	0.000584177	0.00893249	3.23346
ENSG00000139567	ACVRL1	19.5119	0.69551	0.202259	3.43871	0.000584494	0.00893249	3.23322
ENSG00000258227	CLEC5A	110.674	0.356589	0.10373	3.43768	0.000586727	0.00895539	3.23156
ENSG00000170545	SMAGP	134.245	0.198395	0.057758	3.43494	0.000592694	0.00902394	3.22717
ENSG00000197405	C5AR1	2651.62	0.314858	0.0916681	3.43476	0.00059309	0.00902394	3.22688
ENSG00000231616		193.17	0.308276	0.0897757	3.43385	0.000595082	0.00904855	3.22542
ENSG00000129007	CALML4	948.357	0.12614	0.0367518	3.43223	0.00059865	0.00909706	3.22283
ENSG00000125900	SIRPD	225.973	0.308926	0.0900307	3.43135	0.000600595	0.00912088	3.22142
ENSG00000136573	BLK	603.382	0.206589	0.0602193	3.43061	0.000602236	0.00913051	3.22023
ENSG00000133048	CHI3L1	1668.27	0.353921	0.103361	3.42412	0.000616802	0.00931421	3.20985
ENSG00000281727		127.766	0.303548	0.0886893	3.4226	0.00062025	0.00935456	3.20743
ENSG00000254340		299.135	0.364068	0.1064	3.4217	0.000622315	0.00937871	3.20599
ENSG00000084676	NCOA1	4085.97	0.208434	0.0609178	3.42156	0.000622629	0.00937871	3.20577
ENSG00000162511	LAPTM5	16931.2	0.138214	0.0404036	3.42083	0.000624298	0.00939798	3.20461
ENSG00000067208	EVI5	694.568	0.191056	0.0558595	3.42029	0.000625546	0.00940153	3.20374
ENSG00000180138	CSNK1A1L	192.511	0.481914	0.1409	3.42026	0.000625618	0.00940153	3.20369
ENSG00000171444	MCC	830.241	0.163822	0.0479011	3.42	0.000626212	0.00940153	3.20328
ENSG00000163681	SLMAP	2124.64	0.0921994	0.0269607	3.41977	0.000626735	0.00940153	3.20292
ENSG00000163464	CXCR1	8567.92	0.363481	0.106295	3.41954	0.000627263	0.00940153	3.20255
ENSG00000083223	ZCCHC6	6200.48	0.207612	0.0607335	3.41841	0.000629888	0.00942916	3.20074
ENSG00000168769	TET2	7554.08	0.216125	0.0632274	3.41823	0.000630308	0.00942959	3.20045
ENSG00000104081	BMF	653.316	0.163067	0.0477127	3.41769	0.000631559	0.00944246	3.19959
ENSG00000100605	ITPK1	2568.34	0.220324	0.0644942	3.41618	0.000635069	0.00948541	3.19718
ENSG00000187942	LDLRAD2	19.5229	0.545832	0.159856	3.41453	0.000638911	0.00952874	3.19456
ENSG00000235880		34.2763	0.503373	0.147459	3.41364	0.000641007	0.00955409	3.19314
ENSG00000163412	EIF4E3	3512.69	0.191088	0.0559919	3.41279	0.000643021	0.0095782	3.19177
ENSG00000145623	OSMR	348.536	0.206446	0.0604987	3.41241	0.000643917	0.00958027	3.19117
ENSG00000100604	CHGA	92.9943	0.314227	0.092094	3.41203	0.000644819	0.0095872	3.19056
ENSG00000143570	SLC39A1	745.499	0.211523	0.06205	3.40891	0.000652232	0.00968549	3.1856
ENSG00000215533	LINC00189	71.6017	0.382821	0.112323	3.40821	0.000653913	0.00969082	3.18448
ENSG00000166889	PATL1	514.061	0.183358	0.0538007	3.40809	0.000654199	0.00969082	3.18429
ENSG00000279741		59.7222	0.389043	0.114194	3.40686	0.000657154	0.00972266	3.18233
ENSG00000241288		51.3707	0.357438	0.104996	3.40431	0.000663316	0.00979389	3.17828
ENSG00000226758	DISC1-IT1	25.4172	0.61638	0.181059	3.4043	0.000663349	0.00979389	3.17826
ENSG00000137757	CASP5	166.854	0.556971	0.163675	3.40291	0.000666731	0.00982552	3.17605
ENSG00000259468		336.857	0.219716	0.0645691	3.40281	0.000666958	0.00982552	3.1759
ENSG00000154889	MPPE1	2092.25	0.151802	0.044617	3.40233	0.000668138	0.00982552	3.17513
ENSG00000237788		97.0635	0.309722	0.0910469	3.40178	0.000669474	0.00983854	3.17427
ENSG00000155659	VSIG4	358.145	0.235613	0.0693367	3.3981	0.000678553	0.00995869	3.16842
ENSG00000122986	HVCN1	1580.15	0.0980963	0.028872	3.39762	0.00067974	0.00996511	3.16766
ENSG00000112195	TREML2	1266.3	0.281313	0.0828298	3.39627	0.000683098	0.0100083	3.16552
ENSG00000119321	FKBP15	5188.48	0.159245	0.0469017	3.3953	0.000685526	0.0100377	3.16398
ENSG00000107341	UBE2R2	1622.04	0.18621	0.0548549	3.39459	0.000687322	0.0100579	3.16284
ENSG00000244482	LILRA6	2333.4	0.29912	0.0881636	3.39278	0.000691866	0.0101183	3.15998
ENSG00000196663	TECPR2	1974.29	0.329866	0.0972691	3.39127	0.000695695	0.0101497	3.15758
ENSG00000169084	DHRSX	297.845	0.200609	0.0591753	3.39008	0.000698713	0.0101871	3.1557
ENSG00000232490	OSBPL10-AS1	19.6872	0.635094	0.187347	3.38993	0.000699105	0.0101871	3.15546
ENSG00000175147	TMEM51-AS1	14.1591	0.788043	0.2325	3.38944	0.000700366	0.0101993	3.15467
ENSG00000203801	LINC00222	9.88543	0.738918	0.218052	3.38873	0.000702168	0.0102132	3.15356
ENSG00000279447		139.253	0.362655	0.107131	3.38514	0.000711421	0.0103167	3.14787
ENSG00000268279		868.921	0.168979	0.0499353	3.38395	0.000714513	0.0103429	3.14599
ENSG00000281106	TMEM272	821.115	0.200489	0.0592629	3.38305	0.000716856	0.0103705	3.14457
ENSG00000092758	COL9A3	71.4064	0.381425	0.112833	3.38044	0.000723686	0.0104488	3.14045
ENSG00000062716	VMP1	8030.59	0.222623	0.0658645	3.38002	0.000724815	0.0104513	3.13977
ENSG00000161929	SCIMP	455.621	0.190634	0.0564057	3.3797	0.000725658	0.010454	3.13927
ENSG00000128218	VPREB3	73.7417	0.350965	0.10387	3.37888	0.000727806	0.0104724	3.13798
ENSG00000131374	TBC1D5	2044.5	0.117196	0.0346906	3.37834	0.000729253	0.010487	3.13712
ENSG00000235621	LINC00494	88.2802	0.295835	0.0875902	3.37749	0.000731517	0.010505	3.13578
ENSG00000203872	C6orf163	180.307	0.264183	0.0782215	3.37737	0.000731814	0.010505	3.1356
ENSG00000249396	LINC02212	26.5614	0.644043	0.190794	3.37559	0.000736581	0.0105609	3.13278
ENSG00000233214		17.8966	0.69091	0.204711	3.37504	0.000738038	0.0105755	3.13192
ENSG00000232254	CSF2RBP1	25.0965	0.631649	0.18717	3.37473	0.000738881	0.0105813	3.13143
ENSG00000170956	CEACAM3	1341.63	0.313106	0.0927894	3.37437	0.000739844	0.0105888	3.13086
ENSG00000271840		243.465	0.177841	0.0527222	3.37316	0.000743099	0.0106291	3.12895
ENSG00000224597	SVIL-AS1	495.305	0.193376	0.057351	3.3718	0.000746784	0.0106754	3.12681
ENSG00000183621	ZNF438	437.152	0.332043	0.0985236	3.37019	0.000751177	0.0107128	3.12426
ENSG00000261716		1112.35	0.152314	0.0452233	3.36806	0.000757004	0.0107704	3.1209
ENSG00000102796	DHRS12	707.004	0.209878	0.0623315	3.36712	0.000759564	0.0107947	3.11944
ENSG00000049249	TNFRSF9	164.468	0.329286	0.0977948	3.36711	0.000759607	0.0107947	3.11941
ENSG00000250771		43.6046	0.368043	0.109339	3.36606	0.000762499	0.0108283	3.11776
ENSG00000179299	NSUN7	153.32	0.371211	0.110289	3.36582	0.000763175	0.0108283	3.11738
ENSG00000128016	ZFP36	1527.58	0.227547	0.0676095	3.3656	0.000763767	0.0108283	3.11704
ENSG00000145860	RNF145	2367.08	0.111303	0.0330759	3.36509	0.000765189	0.0108421	3.11623
ENSG00000101109	STK4	12080.3	0.103014	0.0306148	3.36484	0.00076587	0.0108454	3.11584
ENSG00000169403	PTAFR	5555.72	0.242512	0.0720763	3.36466	0.000766376	0.0108462	3.11556
ENSG00000156313	RPGR	579.31	0.213743	0.0635337	3.36424	0.000767544	0.0108564	3.1149
ENSG00000113758	DBN1	227.052	0.186838	0.0555433	3.36383	0.00076869	0.0108662	3.11425
ENSG00000159921	GNE	473.695	0.121727	0.0362019	3.36243	0.00077259	0.0109149	3.11205
ENSG00000234431		630.454	0.221205	0.0658559	3.35893	0.000782447	0.0110283	3.10655
ENSG00000183307	TMEM121B	176.846	0.354845	0.105661	3.35832	0.000784164	0.0110396	3.10559
ENSG00000251393		266.058	0.328825	0.0979245	3.35794	0.000785252	0.0110485	3.10499
ENSG00000256229	ZNF486	497.642	0.173192	0.0515899	3.35709	0.000787667	0.011076	3.10366
ENSG00000225339		1875.9	0.107395	0.032012	3.35482	0.000794161	0.0111543	3.10009
ENSG00000186204	CYP4F12	100.882	0.481818	0.143633	3.35451	0.000795054	0.0111604	3.0996
ENSG00000141279	NPEPPS	1818.04	0.148523	0.0442795	3.35421	0.000795925	0.0111661	3.09913
ENSG00000163145	C1QTNF7	54.2729	0.548435	0.163533	3.35366	0.000797498	0.0111817	3.09827
ENSG00000154957	ZNF18	490.754	0.124732	0.0371968	3.3533	0.000798531	0.0111827	3.09771
ENSG00000150625	GPM6A	32.7594	0.535205	0.159615	3.35311	0.000799104	0.0111827	3.0974
ENSG00000258034		159.789	0.249825	0.0745093	3.35294	0.000799575	0.0111827	3.09714
ENSG00000235081		12.3681	0.822076	0.245191	3.3528	0.000799985	0.0111827	3.09692
ENSG00000156030	ELMSAN1	1326.69	0.145629	0.0434355	3.35277	0.000800059	0.0111827	3.09688
ENSG00000160551	TAOK1	4748.41	0.123293	0.0367746	3.35267	0.000800357	0.0111827	3.09672
ENSG00000100296	THOC5	1373.1	0.153903	0.0459102	3.35226	0.000801554	0.011193	3.09607
ENSG00000200351		43.8763	0.321002	0.0957652	3.35197	0.000802383	0.0111981	3.09562
ENSG00000259144	RANBP20P	11.0513	0.829918	0.247771	3.34954	0.000809453	0.0112772	3.09181
ENSG00000233716		27.9837	0.515483	0.154008	3.34711	0.00081658	0.0113633	3.088
ENSG00000164808	SPIDR	1339.12	0.103036	0.030814	3.34381	0.000826373	0.0114665	3.08282
ENSG00000170871	KIAA0232	3525.65	0.176015	0.0526435	3.34353	0.000827203	0.0114714	3.08239
ENSG00000132589	FLOT2	3343.09	0.282729	0.0846125	3.34145	0.000833412	0.0115226	3.07914
ENSG00000249234		34.2512	0.350049	0.104781	3.34076	0.000835506	0.0115335	3.07805
ENSG00000230257	NFE4	121.208	0.366962	0.109868	3.34003	0.000837705	0.0115573	3.07691
ENSG00000274256		22.0781	0.599006	0.179405	3.33885	0.000841267	0.0115799	3.07507
ENSG00000112763	BTN2A1	1739.86	0.136212	0.0408075	3.33792	0.000844086	0.0116072	3.07361
ENSG00000023330	ALAS1	638.698	0.161761	0.0484623	3.33788	0.000844216	0.0116072	3.07355
ENSG00000235204		45.4194	0.377924	0.113339	3.33445	0.000854695	0.0117179	3.06819
ENSG00000269956	MKNK1-AS1	252.873	0.260772	0.0782306	3.33337	0.000858006	0.0117566	3.06651
ENSG00000250850		41.3648	0.35017	0.105084	3.33228	0.000861369	0.0117893	3.06481
ENSG00000051382	PIK3CB	1014.05	0.171371	0.0514301	3.33212	0.000861883	0.0117897	3.06455
ENSG00000272325	NUDT3	2891.15	0.0925568	0.0277826	3.33147	0.000863888	0.0118104	3.06354
ENSG00000231799	PA2G4P6	479.224	0.178181	0.0534904	3.33109	0.000865072	0.0118199	3.06295
ENSG00000198909	MAP3K3	4936.72	0.13327	0.0400255	3.32963	0.000869625	0.0118635	3.06067
ENSG00000135074	ADAM19	2888.62	0.197444	0.059304	3.32935	0.000870496	0.0118671	3.06023
ENSG00000165125	TRPV6	15.6876	0.658031	0.197656	3.32917	0.000871042	0.0118678	3.05996
ENSG00000252750	RNU7-70P	17.1275	0.551185	0.165598	3.32845	0.000873322	0.011887	3.05883
ENSG00000204577	LILRB3	2443.79	0.284913	0.0856002	3.32841	0.000873434	0.011887	3.05877
ENSG00000090372	STRN4	1007.93	0.163857	0.0492352	3.32805	0.000874572	0.0118958	3.0582
ENSG00000065526	SPEN	2968.3	0.136072	0.0408951	3.32734	0.00087679	0.0119192	3.0571
ENSG00000043462	LCP2	4517.86	0.130556	0.0392414	3.32701	0.000877847	0.0119268	3.05658
ENSG00000263657		242.389	0.25911	0.0779135	3.32562	0.000882234	0.0119797	3.05442
ENSG00000239998	LILRA2	1886.86	0.238552	0.0717913	3.32286	0.000891006	0.0120784	3.05012
ENSG00000196209	SIRPB2	2441.61	0.209623	0.0631128	3.32141	0.000895648	0.0121277	3.04786
ENSG00000173171	MTX1	517.592	0.232467	0.0700057	3.32069	0.000897964	0.0121388	3.04674
ENSG00000143373	ZNF687	991.73	0.154729	0.0465954	3.32068	0.000897974	0.0121388	3.04674
ENSG00000180509	KCNE1	373.88	0.292092	0.0879684	3.32042	0.00089883	0.0121435	3.04632
ENSG00000279394		91.8079	0.377257	0.113651	3.31944	0.000901997	0.0121795	3.0448
ENSG00000178404	CEP295NL	336.816	0.29208	0.0880059	3.31887	0.000903826	0.0121973	3.04392
ENSG00000070476	ZXDC	1920.46	0.106302	0.0320367	3.31812	0.000906253	0.0122233	3.04275
ENSG00000260772		274.034	0.252092	0.076026	3.31587	0.000913595	0.0122949	3.03925
ENSG00000267365	KCNJ2-AS1	89.2098	0.417279	0.125865	3.3153	0.000915459	0.0123061	3.03836
ENSG00000271626		11.6928	0.647889	0.195525	3.31359	0.000921079	0.0123549	3.0357
ENSG00000230724	LINC01001	68.7821	0.455452	0.137451	3.31357	0.000921136	0.0123549	3.03568
ENSG00000035862	TIMP2	1387.31	0.248423	0.0749805	3.31317	0.000922463	0.0123658	3.03505
ENSG00000234585	CCT6P3	185.244	0.183214	0.0553202	3.31189	0.000926688	0.0124156	3.03307
ENSG00000101849	TBL1X	1466.33	0.230032	0.0694785	3.31084	0.000930159	0.0124482	3.03144
ENSG00000119737	GPR75	60.5254	0.357204	0.107902	3.31044	0.000931506	0.0124593	3.03081
ENSG00000228804		396.887	0.398136	0.120282	3.31001	0.00093291	0.0124712	3.03016
ENSG00000149177	PTPRJ	6863.31	0.261141	0.0789111	3.3093	0.000935294	0.0124893	3.02905
ENSG00000256987		35.82	0.441631	0.133458	3.30914	0.000935818	0.0124893	3.02881
ENSG00000273729		296.723	0.240664	0.0727458	3.30829	0.000938659	0.0125161	3.02749
ENSG00000271762		516.742	0.296016	0.0894911	3.30777	0.000940417	0.0125299	3.02668
ENSG00000242314	RPL12P32	16.1199	0.618153	0.186899	3.30742	0.000941597	0.0125387	3.02613
ENSG00000105369	CD79A	815.463	0.224888	0.0680124	3.30658	0.000944424	0.0125599	3.02483
ENSG00000174473	GALNTL6	15.3767	0.845865	0.255842	3.3062	0.000945701	0.0125656	3.02425
ENSG00000200840	RNU6-82P	20.6131	0.507605	0.153648	3.30368	0.000954247	0.0126491	3.02034
ENSG00000082701	GSK3B	1793.36	0.150726	0.0456251	3.30357	0.00095461	0.0126491	3.02017
ENSG00000247982	LINC00926	706.744	0.189774	0.0574637	3.3025	0.000958269	0.0126828	3.01851
ENSG00000174038	C9orf131	180.612	0.230889	0.0699161	3.30237	0.000958728	0.0126828	3.0183
ENSG00000133392	MYH11	948.596	0.181856	0.0550923	3.30094	0.000963616	0.0127404	3.0161
ENSG00000224307		137.156	0.297192	0.0900837	3.29906	0.000970083	0.0128119	3.01319
ENSG00000166579	NDEL1	3704.02	0.194738	0.059078	3.29629	0.000979724	0.0129039	3.0089
ENSG00000274845		310.172	0.260081	0.0789427	3.29456	0.000985768	0.0129481	3.00623
ENSG00000225402		33.2464	0.552561	0.167748	3.294	0.000987722	0.0129667	3.00537
ENSG00000173110	HSPA6	2244.63	0.326292	0.0991066	3.29233	0.000993594	0.0130156	3.00279
ENSG00000236911		135.72	0.387135	0.117587	3.29233	0.000993601	0.0130156	3.00279
ENSG00000105514	RAB3D	3531.56	0.257283	0.0781606	3.29172	0.000995777	0.0130219	3.00184
ENSG00000260661		89.4826	0.264196	0.0802888	3.29057	0.000999856	0.0130479	3.00006
ENSG00000240350		20.3318	0.468228	0.142364	3.28895	0.00100563	0.013102	2.99756
ENSG00000138772	ANXA3	504.785	0.632312	0.192297	3.28819	0.00100832	0.01313	2.9964
ENSG00000133026	MYH10	1125.27	0.1999	0.0607971	3.28799	0.00100906	0.0131324	2.99608
ENSG00000129450	SIGLEC9	999.243	0.242229	0.0737253	3.28557	0.00101777	0.0132173	2.99235
ENSG00000161533	ACOX1	3709.6	0.216375	0.0659104	3.28286	0.0010276	0.0133306	2.98818
ENSG00000183019	MCEMP1	174.887	0.477654	0.145536	3.28203	0.00103061	0.0133537	2.9869
ENSG00000169499	PLEKHA2	3097.36	0.10011	0.0305049	3.28177	0.00103159	0.0133537	2.98649
ENSG00000173212	MAB21L3	18.4554	0.673977	0.205426	3.28087	0.00103489	0.0133774	2.98511
ENSG00000154767	XPC	2181.11	0.110981	0.033832	3.28036	0.00103674	0.0133916	2.98433
ENSG00000163354	DCST2	20.7668	0.500288	0.152654	3.27727	0.00104817	0.013503	2.97957
ENSG00000135828	RNASEL	1887.6	0.133544	0.0407564	3.27663	0.00105054	0.0135264	2.97859
ENSG00000100647	SUSD6	2406.08	0.213784	0.0652648	3.27564	0.00105421	0.0135591	2.97707
ENSG00000261211		24.9298	0.650244	0.1986	3.27414	0.00105983	0.0136241	2.97477
ENSG00000272558		162.472	0.216809	0.0662251	3.27382	0.00106105	0.0136326	2.97426
ENSG00000281005	LINC00921	454.192	0.159042	0.048617	3.27132	0.00107047	0.0137316	2.97043
ENSG00000015475	BID	1973.84	0.168709	0.0516356	3.2673	0.00108577	0.013891	2.96426
ENSG00000140396	NCOA2	4377.25	0.155202	0.0475191	3.2661	0.00109039	0.0139426	2.96242
ENSG00000119866	BCL11A	399.906	0.209702	0.0642193	3.26541	0.00109306	0.0139627	2.96136
ENSG00000229390	MICD	34.9472	0.380306	0.11652	3.26387	0.00109902	0.0140159	2.95899
ENSG00000136895	GARNL3	58.6716	0.39048	0.119674	3.26287	0.00110289	0.0140577	2.95747
ENSG00000095464	PDE6C	40.9805	0.338646	0.103797	3.2626	0.00110397	0.014062	2.95704
ENSG00000171310	CHST11	3524.46	0.16934	0.0519121	3.26205	0.00110611	0.014062	2.9562
ENSG00000111647	UHRF1BP1L	1822.91	0.173267	0.0531178	3.26193	0.00110657	0.014062	2.95602
ENSG00000237719		182.71	0.283103	0.0867936	3.26179	0.0011071	0.014062	2.95581
ENSG00000255026		403.4	0.201797	0.0619259	3.25868	0.00111932	0.0141996	2.95105
ENSG00000259709		112.467	0.214283	0.0657892	3.25711	0.00112552	0.0142557	2.94865
ENSG00000277299		381.711	0.144674	0.0444233	3.25671	0.00112711	0.0142684	2.94803
ENSG00000142102	PGGHG	4020.41	0.162304	0.049847	3.25605	0.00112975	0.0142869	2.94702
ENSG00000151773	CCDC122	76.7355	0.273018	0.0839235	3.25318	0.00114121	0.0144092	2.94263
ENSG00000122043	LINC00544	44.7748	0.370391	0.113938	3.2508	0.00115081	0.0145	2.939
ENSG00000167552	TUBA1A	3999.62	0.273662	0.0841954	3.25032	0.00115274	0.0145167	2.93827
ENSG00000164327	RICTOR	7312.36	0.139385	0.0429095	3.24834	0.00116079	0.0145876	2.93525
ENSG00000196189	SEMA4A	965.909	0.290581	0.0894613	3.24812	0.00116169	0.0145913	2.93491
ENSG00000105928	GSDME	133.786	0.249928	0.0769729	3.24696	0.00116646	0.014636	2.93313
ENSG00000102908	NFAT5	2854.58	0.196419	0.0605099	3.24607	0.00117011	0.0146741	2.93177
ENSG00000111321	LTBR	732.445	0.263872	0.0812992	3.24569	0.00117165	0.0146782	2.9312
ENSG00000185215	TNFAIP2	8668.06	0.212857	0.0656413	3.24274	0.00118388	0.0147724	2.92669
ENSG00000182541	LIMK2	4737.15	0.295908	0.0912559	3.24262	0.00118438	0.0147724	2.92651
ENSG00000082293	COL19A1	435.426	0.214063	0.0660157	3.2426	0.00118444	0.0147724	2.92649
ENSG00000188931	CFAP126	103.441	0.195545	0.060308	3.24245	0.00118508	0.0147724	2.92625
ENSG00000153179	RASSF3	4581.01	0.167788	0.0517482	3.2424	0.00118529	0.0147724	2.92617
ENSG00000104324	CPQ	1710.84	0.214401	0.0661495	3.24116	0.00119043	0.0148005	2.9243
ENSG00000171777	RASGRP4	1223.08	0.266112	0.0821203	3.24051	0.00119314	0.0148166	2.92331
ENSG00000251230	MIR3945HG	39.2227	0.67149	0.207285	3.23946	0.00119757	0.014864	2.9217
ENSG00000258525		72.1271	0.327981	0.101261	3.23897	0.00119962	0.014874	2.92096
ENSG00000189420	ZFP92	65.7111	0.284336	0.0878168	3.23783	0.00120443	0.0149108	2.91922
ENSG00000128594	LRRC4	1001.66	0.29024	0.0896694	3.23678	0.00120885	0.0149578	2.91763
ENSG00000218428	NIP7P3	47.4541	0.362851	0.112114	3.23645	0.00121028	0.0149677	2.91712
ENSG00000048740	CELF2	9352.78	0.125446	0.0388237	3.23117	0.00123285	0.0151712	2.90909
ENSG00000272914		32.8986	0.456647	0.141328	3.23113	0.00123303	0.0151712	2.90903
ENSG00000138829	FBN2	224.8	0.298042	0.092272	3.23004	0.00123775	0.0152061	2.90737
ENSG00000250318		48.8119	0.365617	0.113215	3.22941	0.00124044	0.0152164	2.90642
ENSG00000176788	BASP1	2141.26	0.403217	0.124858	3.22941	0.00124048	0.0152164	2.90641
ENSG00000146112	PPP1R18	4078.36	0.181281	0.0561727	3.22721	0.00125002	0.01531	2.90308
ENSG00000033800	PIAS1	3506.97	0.115138	0.0357158	3.22372	0.00126539	0.0154826	2.89777
ENSG00000144909	OSBPL11	1702.1	0.162126	0.0503109	3.22249	0.00127082	0.0155332	2.89592
ENSG00000162711	NLRP3	756.339	0.168033	0.0521775	3.22041	0.00128007	0.0156305	2.89276
ENSG00000136026	CKAP4	1254.99	0.208714	0.0648252	3.21964	0.00128351	0.0156646	2.8916
ENSG00000170074	FAM153A	165.805	0.261061	0.0811098	3.21861	0.00128812	0.0157128	2.89005
ENSG00000229955		47.6175	0.343862	0.106873	3.21747	0.00129325	0.0157595	2.88832
ENSG00000134812	GIF	22.6498	0.617647	0.192047	3.21612	0.00129936	0.0158179	2.88627
ENSG00000198018	ENTPD7	249.926	0.152648	0.0474689	3.21574	0.00130107	0.0158307	2.8857
ENSG00000135709	KIAA0513	4215.13	0.168563	0.0524378	3.21453	0.00130656	0.0158816	2.88387
ENSG00000168175	MAPK1IP1L	977.116	0.101843	0.031684	3.21432	0.00130754	0.0158838	2.88354
ENSG00000280320		504.895	0.180124	0.05604	3.2142	0.00130807	0.0158838	2.88337
ENSG00000171860	C3AR1	462.961	0.264001	0.0821488	3.21369	0.00131041	0.0158964	2.88259
ENSG00000132405	TBC1D14	3946.73	0.190551	0.0593082	3.21289	0.00131405	0.0159245	2.88139
ENSG00000150403	TMCO3	973.395	0.148185	0.0461512	3.21085	0.00132343	0.016014	2.8783
ENSG00000198734	F5	527.789	0.346496	0.10792	3.21067	0.00132425	0.0160159	2.87803
ENSG00000261438		158.598	0.245255	0.0764523	3.20795	0.00133685	0.016152	2.87392
ENSG00000234199	LINC01191	14.142	0.689534	0.215079	3.20595	0.00134617	0.0162484	2.8709
ENSG00000266049		744.005	0.162206	0.0506016	3.20555	0.00134804	0.0162628	2.8703
ENSG00000260841		320.342	0.159132	0.0496672	3.20397	0.00135547	0.0163361	2.86791
ENSG00000271361	HTATSF1P2	187.349	0.292283	0.0912615	3.20269	0.0013615	0.0163804	2.86598
ENSG00000180370	PAK2	3076.95	0.224678	0.0701547	3.20261	0.00136187	0.0163804	2.86587
ENSG00000165115	KIF27	672.937	0.251532	0.0785553	3.20198	0.00136487	0.0164084	2.86491
ENSG00000169905	TOR1AIP2	2432.49	0.098692	0.030826	3.20159	0.00136673	0.0164191	2.86432
ENSG00000089505	CMTM1	249.104	0.224425	0.0701123	3.20093	0.00136984	0.0164436	2.86333
ENSG00000183742	MACC1	78.0192	0.306326	0.0957191	3.20025	0.00137306	0.0164658	2.86231
ENSG00000086570	FAT2	60.627	0.365657	0.114316	3.19866	0.00138066	0.0165405	2.85991
ENSG00000110446	SLC15A3	1113.95	0.208759	0.0653355	3.19518	0.00139742	0.0167068	2.85467
ENSG00000118898	PPL	315.729	0.278007	0.0870897	3.19219	0.00141199	0.016838	2.85017
ENSG00000225399		20.3423	0.662732	0.207617	3.19209	0.00141248	0.016838	2.85002
ENSG00000143702	CEP170	1455.4	0.11587	0.0363008	3.19193	0.00141325	0.0168389	2.84978
ENSG00000124019	FAM124B	58.2654	0.331099	0.103794	3.18996	0.00142292	0.0169374	2.84682
ENSG00000173442	EHBP1L1	4609.2	0.199886	0.0626658	3.18971	0.00142416	0.0169437	2.84644
ENSG00000076706	MCAM	50.183	0.331111	0.10386	3.18806	0.00143232	0.0170265	2.84396
ENSG00000159403	C1R	33.9712	0.417837	0.131284	3.18271	0.00145906	0.0172822	2.83593
ENSG00000100644	HIF1A	3458.93	0.12112	0.0380849	3.18025	0.00147146	0.0173864	2.83225
ENSG00000248896		10.89	0.72534	0.228155	3.17915	0.00147706	0.017444	2.8306
ENSG00000240505	TNFRSF13B	57.3216	0.364895	0.114829	3.17772	0.00148439	0.0175135	2.82845
ENSG00000171475	WIPF2	1030.07	0.147558	0.0464389	3.17746	0.00148571	0.0175198	2.82807
ENSG00000084110	HAL	1755.97	0.257919	0.0812337	3.17502	0.00149825	0.0176424	2.82442
ENSG00000100218	RSPH14	44.4539	0.36522	0.115055	3.1743	0.00150199	0.0176706	2.82333
ENSG00000254275	LINC00824	24.7762	0.528313	0.166436	3.17428	0.0015021	0.0176706	2.8233
ENSG00000261055		23.4841	0.568275	0.179111	3.17275	0.00151001	0.0177463	2.82102
ENSG00000173124	ACSM6	11.3874	0.771557	0.243217	3.1723	0.00151235	0.0177652	2.82035
ENSG00000106546	AHR	2142.93	0.144593	0.0455819	3.17216	0.00151312	0.0177655	2.82013
ENSG00000254254		27.5915	0.452743	0.142736	3.1719	0.00151447	0.0177728	2.81974
ENSG00000133812	SBF2	1907.99	0.207654	0.0654765	3.17143	0.00151691	0.0177841	2.81904
ENSG00000243646	IL10RB	1807.81	0.184712	0.0582819	3.16929	0.00152811	0.0178754	2.81584
ENSG00000198399	ITSN2	5486.58	0.0999581	0.0315408	3.16916	0.00152878	0.0178754	2.81566
ENSG00000157625	TAB3	925.994	0.119911	0.0378378	3.16909	0.00152915	0.0178754	2.81555
ENSG00000273445		50.7261	0.363456	0.114714	3.16838	0.00153293	0.0179109	2.81448
ENSG00000266256	LINC00683	19.5059	0.67152	0.211956	3.1682	0.00153387	0.0179132	2.81421
ENSG00000251429		16.2429	0.510598	0.161203	3.16741	0.00153802	0.017953	2.81304
ENSG00000117115	PADI2	2362.61	0.355564	0.112305	3.16607	0.00154516	0.0179825	2.81103
ENSG00000101493	ZNF516	2821.48	0.202533	0.0639894	3.16511	0.00155025	0.0180259	2.8096
ENSG00000165029	ABCA1	1868.88	0.284263	0.0898171	3.16491	0.00155133	0.0180298	2.8093
ENSG00000278679		21.0338	0.564715	0.178451	3.16455	0.00155326	0.0180433	2.80876
ENSG00000222112	RN7SKP16	82.6319	0.414714	0.131056	3.16441	0.00155398	0.0180433	2.80855
ENSG00000100473	COCH	101.705	0.302489	0.0956052	3.16394	0.00155648	0.0180636	2.80786
ENSG00000176153	GPX2	74.6457	0.369031	0.116657	3.16338	0.00155948	0.018081	2.80702
ENSG00000091262	ABCC6	121.862	0.261894	0.0828202	3.1622	0.00156582	0.018137	2.80526
ENSG00000026297	RNASET2	5885.42	0.138868	0.0439407	3.16034	0.00157585	0.0182445	2.80249
ENSG00000178904	DPY19L3	874.53	0.173866	0.0550204	3.16004	0.00157749	0.0182546	2.80203
ENSG00000231064		132.702	0.189808	0.0600885	3.15881	0.00158415	0.0183054	2.8002
ENSG00000273002		66.0805	0.25614	0.0811005	3.1583	0.00158692	0.0183286	2.79945
ENSG00000181481	RNF135	525.473	0.170276	0.0539187	3.15801	0.0015885	0.0183293	2.79901
ENSG00000072518	MARK2	989.072	0.190037	0.0601874	3.15742	0.00159173	0.0183491	2.79813
ENSG00000179348	GATA2	385.894	0.325586	0.103155	3.15629	0.00159792	0.0184028	2.79645
ENSG00000136235	GPNMB	9.69142	0.960766	0.304413	3.15613	0.00159877	0.0184037	2.79622
ENSG00000125695		927.459	0.0756481	0.023976	3.15517	0.00160407	0.0184512	2.79478
ENSG00000261573		897.598	0.21195	0.0672018	3.15393	0.00161085	0.0185158	2.79294
ENSG00000139436	GIT2	3693.88	0.117368	0.0372493	3.15086	0.00162788	0.0186765	2.78838
ENSG00000277346		122.177	0.25598	0.0812661	3.1499	0.00163326	0.0187074	2.78694
ENSG00000250980		29.691	0.512537	0.162719	3.14983	0.00163368	0.0187074	2.78683
ENSG00000274963	RN7SL600P	188.673	0.260634	0.0827849	3.14832	0.00164211	0.0187683	2.7846
ENSG00000185585	OLFML2A	13.3982	0.752471	0.239094	3.14718	0.00164853	0.0188239	2.7829
ENSG00000119979	FAM45A	1030.1	0.150345	0.0477747	3.14695	0.00164982	0.0188271	2.78256
ENSG00000122861	PLAU	26.9086	0.454158	0.144321	3.14685	0.00165037	0.0188271	2.78242
ENSG00000013810	TACC3	2160.96	0.168667	0.0536041	3.14654	0.00165217	0.0188323	2.78195
ENSG00000280328		100.973	0.232406	0.0738651	3.14636	0.00165318	0.0188323	2.78168
ENSG00000253328	SUMO2P19	104.26	0.313458	0.09963	3.14622	0.00165397	0.0188325	2.78147
ENSG00000109381	ELF2	2563.79	0.113224	0.036003	3.14484	0.00166178	0.0189069	2.77943
ENSG00000235674	LDHAP2	231.479	0.332537	0.105742	3.14479	0.00166207	0.0189069	2.77935
ENSG00000164050	PLXNB1	25.2339	0.464703	0.147876	3.14252	0.00167503	0.0190363	2.77598
ENSG00000157823	AP3S2	861.028	0.115816	0.0368624	3.14186	0.00167879	0.0190582	2.775
ENSG00000236194		426.571	0.194612	0.0619642	3.14072	0.00168535	0.0191085	2.77331
ENSG00000260452	TPRKBP2	133.269	0.245287	0.0781255	3.13965	0.00169148	0.0191514	2.77173
ENSG00000184014	DENND5A	5169.15	0.190254	0.0605996	3.13952	0.00169223	0.0191514	2.77154
ENSG00000176994	SMCR8	3015.26	0.0783886	0.0249685	3.1395	0.00169234	0.0191514	2.77151
ENSG00000230839		55.4611	0.4265	0.135879	3.13882	0.00169628	0.0191784	2.7705
ENSG00000165025	SYK	5867.18	0.175756	0.0560054	3.1382	0.00169988	0.0192101	2.76958
ENSG00000100228	RAB36	100.875	0.382062	0.121768	3.13763	0.00170317	0.0192293	2.76874
ENSG00000232719		29.7202	0.468587	0.149399	3.13649	0.00170986	0.019276	2.76704
ENSG00000260059		144.659	0.258663	0.0824734	3.13632	0.00171083	0.019276	2.76679
ENSG00000235890	TSPEAR-AS1	28.0861	0.521527	0.166291	3.13624	0.00171131	0.019276	2.76667
ENSG00000174885	NLRP6	873.116	0.262195	0.0836191	3.13559	0.0017151	0.0193097	2.76571
ENSG00000184557	SOCS3	951.58	0.4436	0.141622	3.13229	0.0017345	0.0194826	2.76083
ENSG00000224186	C5orf66	1813.06	0.118054	0.0377001	3.13141	0.00173968	0.0195217	2.75953
ENSG00000158683	PKD1L1	35.8187	0.447301	0.142849	3.13129	0.00174041	0.0195217	2.75935
ENSG00000175262	C1orf127	10.1406	0.706595	0.225769	3.12973	0.0017497	0.0196077	2.75704
ENSG00000134107	BHLHE40	672.182	0.207241	0.0662476	3.12827	0.00175837	0.0196865	2.75489
ENSG00000145491	ROPN1L	155.05	0.389455	0.124538	3.12719	0.00176487	0.019741	2.75329
ENSG00000108582	CPD	5312.9	0.254047	0.08125	3.12673	0.0017676	0.0197585	2.75262
ENSG00000243179		32.562	0.353011	0.112904	3.12665	0.00176807	0.0197585	2.7525
ENSG00000271795		34.4331	0.383585	0.1227	3.1262	0.00177082	0.01978	2.75183
ENSG00000279496		120.499	0.407622	0.130427	3.1253	0.00177624	0.0198163	2.7505
ENSG00000131969	ABHD12B	163.409	0.386424	0.123646	3.12525	0.00177653	0.0198163	2.75043
ENSG00000279349		62.7086	0.288738	0.0924006	3.12485	0.00177894	0.0198248	2.74984
ENSG00000196923	PDLIM7	531.534	0.294798	0.0943567	3.12429	0.00178234	0.0198444	2.74901
ENSG00000112343	TRIM38	2319.07	0.12537	0.0401415	3.12321	0.00178892	0.0198901	2.74741
ENSG00000259000	DOCK11P1	24.7563	0.536619	0.17185	3.12259	0.00179265	0.0199132	2.74651
ENSG00000235917	MTCO2P11	21.0201	0.60009	0.192192	3.12235	0.00179414	0.0199168	2.74614
ENSG00000204977	TRIM13	1844.97	0.108252	0.0346714	3.12224	0.00179483	0.0199168	2.74598
ENSG00000265460		13.5437	0.541104	0.173427	3.12008	0.00180803	0.0200379	2.7428
ENSG00000260286	C6orf229	56.0647	0.258594	0.0829054	3.11915	0.00181373	0.0200826	2.74143
ENSG00000113742	CPEB4	2720.04	0.18468	0.0592577	3.11655	0.0018298	0.0202234	2.7376
ENSG00000123636	BAZ2B	5976.68	0.199621	0.0641085	3.1138	0.00184695	0.0203849	2.73354
ENSG00000243402		102.173	0.360715	0.115897	3.11239	0.00185582	0.0204542	2.73146
ENSG00000225792		298.437	0.270569	0.0869395	3.11215	0.0018573	0.0204542	2.73112
ENSG00000267651		15.8519	0.622468	0.200014	3.11212	0.00185747	0.0204542	2.73108
ENSG00000196502	SULT1A1	802.958	0.187423	0.060244	3.11107	0.00186411	0.0205086	2.72953
ENSG00000179833	SERTAD2	721.134	0.16128	0.0518569	3.1101	0.00187024	0.0205573	2.7281
ENSG00000072864	NDE1	1661.52	0.148175	0.0476669	3.10856	0.00188001	0.0206432	2.72584
ENSG00000270120		133.17	0.282172	0.0907878	3.10804	0.00188332	0.0206446	2.72508
ENSG00000183049	CAMK1D	1575.92	0.218785	0.070409	3.10734	0.00188781	0.0206656	2.72404
ENSG00000127329	PTPRB	49.1107	0.476558	0.153394	3.10676	0.00189149	0.0206927	2.7232
ENSG00000245748		1699.18	0.180332	0.0580673	3.10557	0.0018991	0.0207516	2.72145
ENSG00000108244	KRT23	1438.64	0.264011	0.0850271	3.10502	0.00190268	0.0207813	2.72063
ENSG00000185022	MAFF	143.933	0.245641	0.0791214	3.10461	0.0019053	0.0208005	2.72004
ENSG00000067182	TNFRSF1A	3839.61	0.239226	0.0770823	3.10351	0.00191241	0.0208591	2.71842
ENSG00000156671	SAMD8	1651.46	0.149585	0.0482134	3.10256	0.00191857	0.0209075	2.71702
ENSG00000176463	SLCO3A1	1767.38	0.17422	0.0561652	3.10192	0.00192267	0.0209369	2.7161
ENSG00000173011	TADA2B	1383.91	0.0981636	0.0316466	3.10187	0.00192301	0.0209369	2.71602
ENSG00000090376	IRAK3	3567.31	0.24419	0.0787376	3.10132	0.00192659	0.0209665	2.71521
ENSG00000198663	C6orf89	2247.82	0.0774543	0.0249794	3.10072	0.00193049	0.0209994	2.71433
ENSG00000280588		29.5627	0.444529	0.143397	3.1	0.0019352	0.0210412	2.71327
ENSG00000173825	TIGD3	291.155	0.246363	0.0794909	3.09926	0.00194003	0.0210842	2.71219
ENSG00000186635	ARAP1	5505.99	0.195121	0.0629951	3.0974	0.00195224	0.0211978	2.70947
ENSG00000217644		11.7034	0.663558	0.21454	3.09294	0.00198187	0.0214808	2.70293
ENSG00000114853	ZBTB47	210.208	0.254983	0.0824811	3.09141	0.00199207	0.0215816	2.7007
ENSG00000137474	MYO7A	48.7739	0.410704	0.132886	3.09064	0.00199724	0.021628	2.69957
ENSG00000127663	KDM4B	2555.6	0.172664	0.0558844	3.08966	0.00200387	0.02166	2.69813
ENSG00000224072		72.0931	0.290766	0.094113	3.08954	0.00200469	0.02166	2.69795
ENSG00000153093	ACOXL	19.5972	0.636115	0.205921	3.08913	0.00200746	0.0216728	2.69735
ENSG00000165609	NUDT5	1174.56	0.108127	0.0350029	3.0891	0.00200767	0.0216728	2.69731
ENSG00000141447	OSBPL1A	172.858	0.220778	0.0714796	3.08869	0.00201043	0.021685	2.69671
ENSG00000170509	HSD17B13	26.238	0.436382	0.141367	3.08688	0.00202271	0.0217669	2.69407
ENSG00000076641	PAG1	6175.02	0.102904	0.0333397	3.08654	0.00202502	0.0217821	2.69357
ENSG00000265987		34.7742	0.473615	0.153578	3.08387	0.00204327	0.0219471	2.68968
ENSG00000234572	LINC01800	18.2983	0.575976	0.186777	3.08376	0.002044	0.0219471	2.68952
ENSG00000262339		36.4573	0.48647	0.157812	3.08259	0.00205207	0.0220177	2.68781
ENSG00000232284	GNG12-AS1	92.4224	0.366821	0.118999	3.08254	0.00205241	0.0220177	2.68774
ENSG00000254789		46.513	0.643588	0.209005	3.0793	0.00207489	0.0222292	2.68301
ENSG00000218757		42.8471	0.338821	0.110052	3.07873	0.00207888	0.0222622	2.68217
ENSG00000180769	WDFY3-AS2	21.7939	0.501583	0.16295	3.07813	0.00208302	0.0222966	2.68131
ENSG00000197670		667.824	0.145191	0.047202	3.07595	0.00209835	0.0224208	2.67812
ENSG00000278725		13.2088	0.604303	0.1965	3.07534	0.00210266	0.0224469	2.67723
ENSG00000167193	CRK	1387.74	0.127913	0.0416064	3.07435	0.00210964	0.0225115	2.67579
ENSG00000204531	POU5F1	14.8329	0.583029	0.189682	3.07371	0.00211412	0.0225304	2.67487
ENSG00000154359	LONRF1	472.83	0.145827	0.0474436	3.0737	0.00211421	0.0225304	2.67485
ENSG00000241106	HLA-DOB	320.27	0.181199	0.0589747	3.07249	0.00212282	0.0226017	2.67309
ENSG00000258944		64.3525	0.2963	0.096442	3.07231	0.00212411	0.0226017	2.67282
ENSG00000104447	TRPS1	1112.37	0.130536	0.0425046	3.07111	0.00213261	0.0226365	2.67109
ENSG00000135378	PRRG4	461.885	0.332689	0.108372	3.06988	0.00214143	0.02271	2.6693
ENSG00000228013	IL6R-AS1	55.4978	0.258907	0.0843658	3.06886	0.00214876	0.0227778	2.66781
ENSG00000279159		6873.21	0.162163	0.0528562	3.06801	0.00215492	0.022823	2.66657
ENSG00000234751		21.9899	0.556974	0.181556	3.06779	0.00215651	0.0228298	2.66625
ENSG00000197329	PELI1	4581	0.194553	0.0634258	3.06741	0.00215923	0.0228486	2.6657
ENSG00000109684	CLNK	31.5521	0.479673	0.156403	3.06691	0.00216284	0.0228668	2.66498
ENSG00000187513	GJA4	11.2768	0.593776	0.193624	3.06664	0.00216478	0.0228772	2.66459
ENSG00000266017	MIR4477B	33.2902	0.442303	0.144238	3.06649	0.00216589	0.0228789	2.66436
ENSG00000274021		1098.27	0.184809	0.0602726	3.06621	0.00216789	0.0228849	2.66396
ENSG00000264633	MIR4271	25.7925	0.431289	0.140667	3.06602	0.00216932	0.0228849	2.66368
ENSG00000182310	SPACA6	89.5859	0.299428	0.0976639	3.0659	0.00217014	0.0228849	2.66351
ENSG00000167874	TMEM88	27.77	0.510616	0.166547	3.06589	0.00217025	0.0228849	2.66349
ENSG00000186409	CCDC30	222.54	0.185291	0.0604414	3.06563	0.00217215	0.0228949	2.66311
ENSG00000106348	IMPDH1	2982.19	0.234861	0.0766282	3.06495	0.00217709	0.022937	2.66212
ENSG00000151726	ACSL1	14149.4	0.463416	0.151206	3.06481	0.00217807	0.0229372	2.66193
ENSG00000197943	PLCG2	4152.74	0.160224	0.052285	3.06444	0.00218079	0.0229513	2.66139
ENSG00000246082	NUDT16P1	181.53	0.226264	0.0738452	3.06403	0.00218377	0.0229672	2.66079
ENSG00000079931	MOXD1	28.9189	0.430464	0.140502	3.06376	0.00218573	0.0229778	2.6604
ENSG00000155926	SLA	9850.01	0.15321	0.0500417	3.06165	0.00220123	0.0231004	2.65734
ENSG00000181274	FRAT2	4591.8	0.267633	0.0874203	3.06145	0.00220264	0.0231053	2.65706
ENSG00000239736	CEACAMP3	19.8612	0.588914	0.192406	3.06079	0.00220755	0.0231466	2.65609
ENSG00000041515	MYO16	47.9479	0.500327	0.163523	3.05967	0.00221585	0.0232162	2.65446
ENSG00000073711	PPP2R3A	404.253	0.14061	0.0459583	3.05952	0.00221692	0.0232162	2.65425
ENSG00000251192	ZNF674	219.617	0.194247	0.0634926	3.05937	0.00221803	0.0232162	2.65403
ENSG00000272446		108.707	0.21964	0.0718091	3.05867	0.00222324	0.0232606	2.65301
ENSG00000188786	MTF1	783.883	0.155582	0.0509032	3.05643	0.00223988	0.0234245	2.64978
ENSG00000136859	ANGPTL2	50.0899	0.388955	0.127287	3.05574	0.00224509	0.0234689	2.64877
ENSG00000230910		26.3014	0.523962	0.17151	3.05499	0.00225071	0.0235157	2.64768
ENSG00000274549		55.8129	0.576788	0.188814	3.0548	0.00225211	0.0235157	2.64741
ENSG00000256007	ARAP1-AS1	543.669	0.221129	0.0723886	3.05475	0.0022525	0.0235157	2.64733
ENSG00000002834	LASP1	4522.66	0.15487	0.0507054	3.05432	0.00225574	0.0235291	2.64671
ENSG00000108256	NUFIP2	7117.97	0.0945879	0.0309726	3.05392	0.0022587	0.0235499	2.64614
ENSG00000266844		76.4502	0.309017	0.101248	3.05208	0.0022726	0.0236205	2.64348
ENSG00000168679	SLC16A4	168.647	0.195024	0.0639036	3.05185	0.00227437	0.0236205	2.64314
ENSG00000196511	TPK1	708.629	0.115108	0.0377197	3.05167	0.00227569	0.0236205	2.64289
ENSG00000162341	TPCN2	686.248	0.13651	0.044734	3.0516	0.00227625	0.0236205	2.64278
ENSG00000257878		314.828	0.239802	0.0786036	3.05078	0.00228246	0.0236747	2.6416
ENSG00000148358	GPR107	1226.99	0.111474	0.0365727	3.04802	0.00230356	0.0238463	2.6376
ENSG00000258082		99.4518	0.341349	0.112011	3.04745	0.00230789	0.0238667	2.63678
ENSG00000254396		10.1177	0.736642	0.241735	3.04732	0.00230894	0.0238673	2.63659
ENSG00000186265	BTLA	845.704	0.171863	0.0564061	3.04689	0.0023122	0.0238892	2.63597
ENSG00000135747	ZNF670-ZNF695	10.7931	0.755349	0.247951	3.04637	0.00231624	0.0239121	2.63522
ENSG00000186205	MARC1	750.432	0.32281	0.105975	3.04608	0.00231843	0.0239141	2.63481
ENSG00000112149	CD83	183.163	0.184862	0.0607652	3.04223	0.00234829	0.0241602	2.62925
ENSG00000166033	HTRA1	11.8049	0.738647	0.242894	3.04102	0.00235779	0.0242266	2.6275
ENSG00000167680	SEMA6B	15.6693	0.751888	0.247283	3.0406	0.00236108	0.02424	2.62689
ENSG00000122025	FLT3	210.374	0.288139	0.0948004	3.03942	0.00237031	0.0242749	2.62519
ENSG00000279862		56.9073	0.355891	0.117097	3.03929	0.0023714	0.0242749	2.625
ENSG00000228403		44.1645	0.303197	0.0997597	3.03927	0.00237153	0.0242749	2.62497
ENSG00000066336	SPI1	2117.17	0.308711	0.101582	3.03902	0.00237349	0.0242847	2.62461
ENSG00000134815	DHX34	1582.54	0.195282	0.0642742	3.03827	0.00237944	0.0243353	2.62353
ENSG00000155714	PDZD9	23.3125	0.413901	0.136272	3.03731	0.00238703	0.0243891	2.62214
ENSG00000280832	GSEC	165.147	0.343675	0.113176	3.03664	0.00239228	0.0244225	2.62119
ENSG00000225774	SIRPAP1	17.9646	0.591655	0.194844	3.03655	0.00239303	0.0244225	2.62105
ENSG00000197872	FAM49A	2416.46	0.15089	0.0496996	3.03605	0.00239704	0.0244427	2.62033
ENSG00000166348	USP54	286.464	0.12368	0.0407506	3.03506	0.00240489	0.0244835	2.61891
ENSG00000181409	AATK	1167.53	0.299671	0.0987373	3.03503	0.0024051	0.0244835	2.61887
ENSG00000137177	KIF13A	1830.33	0.236891	0.0780683	3.0344	0.00241012	0.0244992	2.61796
ENSG00000228601	RPL39P	98.0434	0.286187	0.094456	3.02985	0.00244677	0.0247821	2.61141
ENSG00000198853	RUSC2	116.546	0.24494	0.0808491	3.02959	0.00244886	0.0247895	2.61104
ENSG00000275668		93.1615	0.215709	0.0712026	3.02951	0.00244955	0.0247895	2.61091
ENSG00000253352	TUG1	4149.88	0.0814244	0.0268813	3.02903	0.00245338	0.0248179	2.61023
ENSG00000275763	C18orf65	15.3978	0.560597	0.185186	3.02722	0.00246814	0.0249463	2.60763
ENSG00000261158		87.0508	0.366879	0.121353	3.02323	0.00250092	0.0252563	2.6019
ENSG00000261533		11.9373	0.636301	0.210546	3.02215	0.00250982	0.0253145	2.60036
ENSG00000120709	FAM53C	2372.16	0.216027	0.0714864	3.02193	0.00251171	0.0253229	2.60003
ENSG00000102349	KLF8	155.406	0.23709	0.0785234	3.01936	0.0025331	0.0254565	2.59635
ENSG00000133055	MYBPH	22.5896	0.558414	0.184947	3.01932	0.00253341	0.0254565	2.5963
ENSG00000274346		10.1471	0.690957	0.228866	3.01904	0.00253574	0.0254693	2.5959
ENSG00000159314	ARHGAP27	4462.79	0.161268	0.0534371	3.01791	0.00254525	0.0255253	2.59427
ENSG00000165131	LLCFC1	10.4867	0.651048	0.215758	3.01749	0.00254878	0.0255471	2.59367
ENSG00000163513	TGFBR2	6053.68	0.0929623	0.0308097	3.0173	0.00255037	0.0255524	2.5934
ENSG00000261229		461.936	0.22082	0.0732	3.01667	0.00255571	0.0255835	2.59249
ENSG00000213904	LIPE-AS1	105.103	0.240968	0.0798818	3.01655	0.00255665	0.0255835	2.59233
ENSG00000023839	ABCC2	121.471	0.230366	0.0763791	3.01609	0.00256055	0.0256119	2.59167
ENSG00000263391		245.194	0.19305	0.0640172	3.0156	0.00256476	0.0256327	2.59095
ENSG00000222009	BTBD19	61.1311	0.350322	0.116252	3.01346	0.00258285	0.0257708	2.5879
ENSG00000147896	IFNK	102.049	0.380389	0.126274	3.01241	0.00259185	0.0258179	2.58639
ENSG00000238035		38.8394	0.430198	0.14286	3.01133	0.00260107	0.025899	2.58485
ENSG00000129295	LRRC6	168.476	0.254982	0.0846778	3.0112	0.00260217	0.0258992	2.58466
ENSG00000229800	ATP8A2P2	55.731	0.395563	0.131431	3.00966	0.00261539	0.0260201	2.58246
ENSG00000223773	CD99P1	179.5	0.205152	0.0681699	3.00942	0.00261744	0.0260298	2.58212
ENSG00000198814	GK	2082.72	0.259898	0.0863677	3.0092	0.00261937	0.0260371	2.5818
ENSG00000253701		15.5376	0.575883	0.191401	3.00878	0.00262296	0.0260371	2.58121
ENSG00000125538	IL1B	670.733	0.336379	0.111807	3.00857	0.0026248	0.0260385	2.5809
ENSG00000111859	NEDD9	3542.58	0.186031	0.0618423	3.00815	0.00262846	0.0260641	2.5803
ENSG00000267379		982.398	0.219817	0.0730813	3.00784	0.00263115	0.02608	2.57986
ENSG00000258316	KLF17P1	41.7845	0.386785	0.128621	3.00716	0.00263703	0.0261137	2.57888
ENSG00000126262	FFAR2	3789.87	0.328481	0.109236	3.00707	0.00263779	0.0261137	2.57876
ENSG00000213400	RPL12P18	11.8207	0.614089	0.204234	3.00679	0.00264019	0.026116	2.57836
ENSG00000269051		145.842	0.188593	0.062743	3.00581	0.00264877	0.0261686	2.57696
ENSG00000121060	TRIM25	4816	0.253656	0.084414	3.00491	0.0026566	0.0262246	2.57567
ENSG00000214688	C10orf105	614.091	0.182714	0.0608291	3.00373	0.00266691	0.0263047	2.57399
ENSG00000261804		156.662	0.29825	0.0993119	3.00316	0.0026719	0.0263433	2.57318
ENSG00000143443	C1orf56	2595.16	0.0961201	0.0320148	3.00237	0.00267889	0.0264014	2.57204
ENSG00000176809	LRRC37A3	112.364	0.227749	0.0759313	2.99941	0.00270505	0.0266279	2.56783
ENSG00000165288	BRWD3	2501.97	0.15766	0.0525812	2.99842	0.00271384	0.0266775	2.56642
ENSG00000130703	OSBPL2	2422.25	0.163349	0.0544944	2.99754	0.00272171	0.0267102	2.56516
ENSG00000253535		40.9877	0.328111	0.109466	2.99738	0.00272315	0.0267102	2.56493
ENSG00000171992	SYNPO	47.6504	0.423382	0.141253	2.99733	0.00272352	0.0267102	2.56487
ENSG00000280604		43.3969	0.377692	0.126063	2.99607	0.00273487	0.0267888	2.56306
ENSG00000226891	LINC01359	93.2877	0.387775	0.129452	2.99551	0.00273982	0.0268264	2.56228
ENSG00000111961	SASH1	138.242	0.280206	0.0935462	2.99538	0.00274106	0.0268276	2.56208
ENSG00000072163	LIMS2	236.628	0.295984	0.0988272	2.99497	0.00274476	0.0268421	2.5615
ENSG00000170191	NANP	96.4446	0.230953	0.0771486	2.99361	0.00275702	0.026951	2.55956
ENSG00000114656	KIAA1257	221.944	0.213774	0.0714204	2.99318	0.00276086	0.0269771	2.55896
ENSG00000103005	USB1	484.008	0.226487	0.0756705	2.99306	0.00276192	0.0269771	2.55879
ENSG00000160325	CACFD1	168.184	0.208266	0.0696054	2.99209	0.00277073	0.0270522	2.55741
ENSG00000185339	TCN2	98.1108	0.357995	0.119668	2.99156	0.00277553	0.0270772	2.55665
ENSG00000008130	NADK	5783.09	0.21566	0.0721083	2.99078	0.00278265	0.0271356	2.55554
ENSG00000233330		15.4091	0.446196	0.149207	2.99045	0.00278566	0.027154	2.55507
ENSG00000165424	ZCCHC24	134.912	0.219977	0.0735978	2.9889	0.0027998	0.0272587	2.55287
ENSG00000147408	CSGALNACT1	1320.15	0.107119	0.035846	2.98832	0.00280516	0.0272999	2.55204
ENSG00000115592	PRKAG3	14.7514	0.659228	0.2207	2.98698	0.00281744	0.0273973	2.55015
ENSG00000255857	PXN-AS1	781.967	0.231381	0.0774785	2.98639	0.00282289	0.0274172	2.54931
ENSG00000101017	CD40	211.269	0.168987	0.0566047	2.98538	0.00283224	0.0274527	2.54787
ENSG00000260507		89.6955	0.371947	0.124616	2.98475	0.00283813	0.0274876	2.54697
ENSG00000235823	OLMALINC	10.2996	0.733771	0.24589	2.98414	0.00284374	0.027531	2.54611
ENSG00000121807	CCR2	2667.91	0.137114	0.0459756	2.98231	0.00286079	0.0276801	2.54351
ENSG00000173757	STAT5B	6720.72	0.16616	0.0557164	2.98224	0.00286144	0.0276801	2.54341
ENSG00000233560	KRT8P39	44.2127	0.290359	0.0973836	2.9816	0.00286746	0.0277272	2.5425
ENSG00000074803	SLC12A1	671.538	0.349157	0.117166	2.98003	0.00288222	0.0278365	2.54027
ENSG00000143669	LYST	18608.7	0.187322	0.062866	2.9797	0.0028853	0.0278498	2.53981
ENSG00000205485		159.809	0.182288	0.06118	2.97953	0.00288688	0.0278498	2.53957
ENSG00000269920		58.3675	0.319051	0.107093	2.97918	0.00289018	0.0278687	2.53908
ENSG00000243753	HLA-L	465.256	0.115312	0.0387187	2.97821	0.0028994	0.0279465	2.53769
ENSG00000162551	ALPL	1958.91	0.513997	0.172612	2.97776	0.00290365	0.0279762	2.53706
ENSG00000273472		43.9403	0.33494	0.112514	2.97687	0.00291205	0.0280459	2.5358
ENSG00000280205		79.2506	0.410256	0.137824	2.97666	0.00291403	0.0280538	2.53551
ENSG00000265238		90.4085	0.33508	0.112574	2.97652	0.00291537	0.0280555	2.53531
ENSG00000123329	ARHGAP9	4996.78	0.159923	0.0537359	2.9761	0.00291937	0.0280732	2.53471
ENSG00000113555	PCDH12	200.422	0.161046	0.0541225	2.97558	0.00292431	0.0281058	2.53398
ENSG00000258172		29.5492	0.487316	0.163784	2.97536	0.00292642	0.0281058	2.53366
ENSG00000136689	IL1RN	438.528	0.347357	0.116849	2.97269	0.00295199	0.0283056	2.52989
ENSG00000147535	PLPP5	527.8	0.138667	0.0466487	2.97258	0.0029531	0.0283056	2.52972
ENSG00000100461	RBM23	2633.75	0.128802	0.0433566	2.97076	0.00297064	0.0284624	2.52715
ENSG00000279811		275.542	0.210396	0.0708816	2.96828	0.00299474	0.0286478	2.52364
ENSG00000175489	LRRC25	3090.62	0.224575	0.0756892	2.96707	0.00300653	0.0287264	2.52193
ENSG00000152380	FAM151B	86.8363	0.278419	0.0938744	2.96587	0.00301831	0.0288047	2.52024
ENSG00000102886	GDPD3	177.817	0.181766	0.0612929	2.96553	0.00302163	0.0288136	2.51976
ENSG00000029153	ARNTL2	29.5507	0.401184	0.135406	2.96282	0.00304837	0.0289919	2.51593
ENSG00000139946	PELI2	1876.91	0.170451	0.0575353	2.96255	0.003051	0.0289919	2.51556
ENSG00000243055	GK-AS1	215.951	0.302022	0.101977	2.96167	0.00305978	0.029053	2.51431
ENSG00000135093	USP30	232.489	0.142437	0.0480978	2.9614	0.00306246	0.029065	2.51393
ENSG00000259143		77.2551	0.285118	0.0962997	2.96074	0.00306905	0.0290932	2.513
ENSG00000175130	MARCKSL1	442.854	0.16487	0.0557162	2.9591	0.00308543	0.029214	2.51068
ENSG00000230789	ARHGAP26-IT1	79.5819	0.424277	0.143406	2.95858	0.0030906	0.0292516	2.50996
ENSG00000162817	C1orf115	61.6716	0.321519	0.108692	2.95809	0.00309551	0.0292715	2.50927
ENSG00000273319		961.617	0.206657	0.0698634	2.95801	0.00309635	0.0292715	2.50915
ENSG00000188822	CNR2	562.348	0.152891	0.0516987	2.95734	0.00310307	0.0293235	2.50821
ENSG00000250604		20.2385	0.49539	0.167647	2.95495	0.00312719	0.0295052	2.50485
ENSG00000140391	TSPAN3	1057.52	0.103966	0.035198	2.95375	0.00313943	0.0295859	2.50315
ENSG00000235481	UBE2R2-AS1	42.7017	0.309281	0.104784	2.95162	0.00316116	0.0297332	2.50015
ENSG00000237938		127.48	0.195051	0.0660978	2.95095	0.003168	0.0297825	2.49922
ENSG00000280739	EIF1B-AS1	141.769	0.231897	0.0785875	2.95082	0.00316932	0.0297825	2.49903
ENSG00000264937		57.1822	0.324779	0.110067	2.95074	0.00317016	0.0297825	2.49892
ENSG00000165030	NFIL3	775.609	0.274373	0.0929911	2.95053	0.00317227	0.0297907	2.49863
ENSG00000124772	CPNE5	253.953	0.197386	0.0669078	2.95012	0.00317654	0.0298076	2.49805
ENSG00000279041		14.8479	0.623163	0.211377	2.94812	0.00319717	0.0299081	2.49523
ENSG00000169047	IRS1	111.565	0.258398	0.0876811	2.94701	0.00320858	0.0299574	2.49369
ENSG00000119314	PTBP3	7104.76	0.13512	0.0458498	2.94701	0.00320866	0.0299574	2.49368
ENSG00000143622	RIT1	1681.74	0.152526	0.051759	2.94684	0.00321034	0.0299616	2.49345
ENSG00000135929	CYP27A1	804.615	0.27095	0.0919529	2.94662	0.00321264	0.0299714	2.49314
ENSG00000279348		248.454	0.169643	0.0575829	2.94607	0.00321839	0.0300018	2.49236
ENSG00000144596	GRIP2	193.138	0.248234	0.0842831	2.94524	0.00322709	0.0300597	2.49119
ENSG00000197622	CDC42SE1	16574.3	0.091262	0.0310137	2.94263	0.00325434	0.0302737	2.48754
ENSG00000259962		78.1972	0.347068	0.11795	2.94249	0.0032559	0.0302737	2.48733
ENSG00000207964		25.4605	0.411058	0.1397	2.94244	0.00325635	0.0302737	2.48727
ENSG00000218713		9.43639	0.722089	0.245517	2.9411	0.00327054	0.0303822	2.48538
ENSG00000176542	USF3	1697.89	0.149913	0.0509777	2.94076	0.0032741	0.0303929	2.48491
ENSG00000255838		45.8959	0.472066	0.160573	2.93988	0.00328336	0.0304544	2.48368
ENSG00000146828	SLC12A9	2867.82	0.192257	0.0654221	2.93871	0.00329576	0.030546	2.48204
ENSG00000267484		205.754	0.264264	0.0899317	2.93849	0.00329812	0.0305561	2.48173
ENSG00000258967	HMGN1P3	36.4638	0.373928	0.127258	2.93836	0.00329956	0.0305577	2.48154
ENSG00000269821	KCNQ1OT1	4566.54	0.184477	0.062791	2.93795	0.00330388	0.0305742	2.48098
ENSG00000254177		76.1083	0.313681	0.106847	2.9358	0.00332688	0.0307565	2.47796
ENSG00000255062		85.2543	0.19702	0.06712	2.93533	0.00333192	0.0307732	2.47731
ENSG00000234043	NUDT9P1	17.1112	0.552816	0.188337	2.93524	0.0033329	0.0307732	2.47718
ENSG00000225505		20.5575	0.521485	0.177664	2.93523	0.00333304	0.0307732	2.47716
ENSG00000054967	RELT	2324.74	0.178813	0.0609515	2.9337	0.00334949	0.0308896	2.47502
ENSG00000226491	FTOP1	53.1857	0.270946	0.0923798	2.93295	0.00335754	0.0309283	2.47398
ENSG00000184106	TREML3P	59.1099	0.378662	0.129128	2.93245	0.00336297	0.030961	2.47328
ENSG00000228817	BACH1-IT2	74.1104	0.388581	0.132513	2.93239	0.00336365	0.030961	2.47319
ENSG00000156414	TDRD9	160.554	0.263848	0.0900228	2.93091	0.00337974	0.0310853	2.47112
ENSG00000138587	MNS1	13.3155	0.599523	0.204964	2.92502	0.00344432	0.031559	2.4629
ENSG00000112053	SLC26A8	98.6862	0.541255	0.185156	2.92323	0.00346417	0.0316687	2.4604
ENSG00000278881		72.762	0.295901	0.101255	2.92235	0.00347405	0.0317469	2.45916
ENSG00000116731	PRDM2	1887.81	0.126502	0.0432921	2.92206	0.00347723	0.0317537	2.45877
ENSG00000167065	DUSP18	422.882	0.135091	0.0462377	2.92167	0.00348158	0.0317676	2.45822
ENSG00000249096	LINC02362	127.418	0.286208	0.0980201	2.91989	0.00350154	0.0318835	2.45574
ENSG00000175556	LONRF3	190.588	0.183073	0.0627	2.91983	0.00350221	0.0318835	2.45566
ENSG00000149532	CPSF7	1452.47	0.109198	0.0374149	2.91858	0.00351627	0.0319752	2.45392
ENSG00000261971	MMP25-AS1	2967.39	0.279624	0.0958331	2.91783	0.0035248	0.0320046	2.45287
ENSG00000259293	LIPC-AS1	25.7402	0.443063	0.151872	2.91735	0.00353018	0.0320414	2.4522
ENSG00000148082	SHC3	26.6977	0.451919	0.154931	2.91691	0.00353523	0.0320751	2.45158
ENSG00000225484	NUTM2B-AS1	849.282	0.199303	0.0683377	2.91644	0.00354048	0.0321088	2.45094
ENSG00000188365		82.1552	0.299054	0.102562	2.91584	0.00354728	0.0321482	2.4501
ENSG00000151952	TMEM132D	25.1022	0.501091	0.172022	2.91295	0.00358037	0.0324237	2.44607
ENSG00000247317	LY6E-DT	21.2388	0.483037	0.16586	2.91232	0.00358754	0.0324642	2.4452
ENSG00000091136	LAMB1	179.515	0.186244	0.0639595	2.91191	0.00359223	0.0324744	2.44464
ENSG00000184371	CSF1	202.983	0.263884	0.0906235	2.91187	0.00359271	0.0324744	2.44458
ENSG00000108599	AKAP10	1766.78	0.0647962	0.022257	2.91127	0.00359959	0.0325244	2.44375
ENSG00000237704		66.2622	0.299929	0.103081	2.90963	0.00361852	0.032671	2.44147
ENSG00000254649		16.5617	0.612968	0.210692	2.90932	0.00362221	0.0326799	2.44103
ENSG00000002587	HS3ST1	97.434	0.241772	0.083119	2.90874	0.00362886	0.0327153	2.44023
ENSG00000101104	PABPC1L	264.07	0.173679	0.0597189	2.90828	0.00363426	0.0327518	2.43958
ENSG00000129467	ADCY4	170.281	0.257655	0.0886071	2.90783	0.00363942	0.0327672	2.43897
ENSG00000143384	MCL1	35878.4	0.141965	0.0488226	2.90778	0.00364005	0.0327672	2.43889
ENSG00000165879	FRAT1	2002.89	0.20414	0.0702269	2.90687	0.00365069	0.0328385	2.43763
ENSG00000159128	IFNGR2	3209.86	0.199743	0.068731	2.90615	0.00365903	0.032889	2.43663
ENSG00000256176		21.0884	0.377618	0.129957	2.90572	0.00366411	0.0329224	2.43603
ENSG00000280153		368.517	0.159351	0.0548449	2.90548	0.00366687	0.0329343	2.4357
ENSG00000256751	PLBD1-AS1	75.8966	0.353331	0.121613	2.90537	0.00366817	0.0329343	2.43555
ENSG00000260565	ERVK13-1	1631.55	0.0894674	0.0308142	2.90345	0.0036908	0.0330647	2.43288
ENSG00000104419	NDRG1	1812.04	0.102416	0.0352758	2.90329	0.00369269	0.0330647	2.43266
ENSG00000279145		130.255	0.18355	0.063244	2.90225	0.00370493	0.0331533	2.43122
ENSG00000145416	MARCH1	3294.46	0.123437	0.042543	2.90148	0.0037141	0.0332216	2.43015
ENSG00000213385		29.7868	0.399694	0.137766	2.90126	0.00371665	0.0332216	2.42985
ENSG00000163646	CLRN1	11.439	0.814492	0.280744	2.90119	0.00371749	0.0332216	2.42975
ENSG00000112531	QKI	5845.75	0.146182	0.0503879	2.90114	0.00371808	0.0332216	2.42968
ENSG00000138069	RAB1A	1467.77	0.106951	0.0369033	2.89813	0.00375397	0.0334308	2.42551
ENSG00000173421	CCDC36	32.2615	0.444719	0.15347	2.89776	0.00375834	0.0334574	2.425
ENSG00000175866	BAIAP2	291.41	0.179818	0.0620651	2.89725	0.00376453	0.0334862	2.42429
ENSG00000073910	FRY	3960.39	0.184885	0.0638195	2.897	0.00376751	0.0334862	2.42395
ENSG00000269987		464.307	0.126345	0.0436136	2.89692	0.00376852	0.0334862	2.42383
ENSG00000123066	MED13L	5656.62	0.145725	0.0503173	2.89611	0.00377815	0.0335249	2.42272
ENSG00000218186	KRT8P43	9.31518	0.730577	0.252331	2.89531	0.00378779	0.0335832	2.42161
ENSG00000155850	SLC26A2	655.878	0.114166	0.0394374	2.89488	0.00379304	0.0336174	2.42101
ENSG00000223642		507.001	0.21817	0.0754232	2.89261	0.00382057	0.0338262	2.41787
ENSG00000113532	ST8SIA4	5252.52	0.153166	0.0529627	2.89195	0.00382854	0.0338574	2.41697
ENSG00000171862	PTEN	13714.5	0.155212	0.0537023	2.89022	0.00384968	0.0339945	2.41458
ENSG00000239732	TLR9	193.835	0.203771	0.0705154	2.88974	0.00385563	0.0340346	2.4139
ENSG00000101916	TLR8	4006.96	0.21467	0.0742902	2.88961	0.00385715	0.0340355	2.41373
ENSG00000140848	CPNE2	325.798	0.180206	0.0623824	2.88873	0.00386796	0.034084	2.41252
ENSG00000135407	AVIL	381.79	0.174586	0.0604373	2.88871	0.0038683	0.034084	2.41248
ENSG00000197548	ATG7	1654.6	0.115231	0.0399075	2.88745	0.00388377	0.0341953	2.41075
ENSG00000280014		184.812	0.159322	0.0551828	2.88717	0.00388727	0.0342136	2.41036
ENSG00000116299	KIAA1324	875.884	0.246711	0.0855572	2.88358	0.00393187	0.0345305	2.4054
ENSG00000267002		96.6811	0.193713	0.0672281	2.88143	0.00395881	0.0347484	2.40244
ENSG00000107736	CDH23	1582.58	0.14898	0.051709	2.88113	0.00396257	0.0347484	2.40202
ENSG00000075785	RAB7A	1142.15	0.180896	0.0627954	2.88071	0.00396778	0.03477	2.40145
ENSG00000280543	ASAP1-IT2	22.2248	0.555535	0.192865	2.88043	0.00397133	0.0347885	2.40106
ENSG00000151458	ANKRD50	435.087	0.157732	0.0547672	2.88004	0.00397627	0.034804	2.40052
ENSG00000263370		69.6057	0.291285	0.10118	2.87889	0.00399082	0.0348917	2.39894
ENSG00000153904	DDAH1	20.2123	0.501879	0.174339	2.87874	0.00399264	0.0348917	2.39874
ENSG00000187475	HIST1H1T	22.8184	0.468813	0.162863	2.87858	0.00399469	0.0348917	2.39852
ENSG00000268992	CDC42EP3P1	33.3321	0.320246	0.111271	2.87806	0.00400126	0.0349307	2.3978
ENSG00000170075	GPR37L1	104.189	0.206768	0.0718462	2.87792	0.00400308	0.0349307	2.39761
ENSG00000137726	FXYD6	91.6858	0.280406	0.0974347	2.87789	0.0040035	0.0349307	2.39756
ENSG00000265828	MIR3939	43.8714	0.304977	0.106098	2.87447	0.00404708	0.0352118	2.39286
ENSG00000241772		500.561	0.198153	0.0689373	2.8744	0.00404802	0.0352118	2.39276
ENSG00000161021	MAML1	1711.09	0.117265	0.0407977	2.8743	0.00404921	0.0352118	2.39263
ENSG00000163141	BNIPL	40.9417	0.388023	0.135067	2.87281	0.00406834	0.0353302	2.39058
ENSG00000256894		9.25536	0.628467	0.2188	2.87233	0.00407454	0.0353621	2.38992
ENSG00000214359	RPL18P10	59.3035	0.422456	0.14711	2.8717	0.0040827	0.0354167	2.38905
ENSG00000264456		92.2276	0.251981	0.0878014	2.8699	0.00410598	0.0355803	2.38658
ENSG00000065882	TBC1D1	2889.56	0.138036	0.0481081	2.86929	0.00411396	0.0356238	2.38574
ENSG00000279108		12.3744	0.72905	0.254126	2.86885	0.00411962	0.0356472	2.38514
ENSG00000127527	EPS15L1	1102.75	0.155932	0.0543558	2.86872	0.0041213	0.035649	2.38497
ENSG00000101337	TM9SF4	728.738	0.148456	0.0517604	2.86814	0.00412888	0.0357017	2.38417
ENSG00000275058		57.4433	0.366332	0.127751	2.86754	0.00413674	0.0357212	2.38334
ENSG00000159723	AGRP	69.2996	0.250465	0.0873455	2.86752	0.00413705	0.0357212	2.38331
ENSG00000133116	KL	18.4423	0.533802	0.186191	2.86696	0.00414437	0.035727	2.38254
ENSG00000167522	ANKRD11	2929.23	0.0943913	0.0329296	2.86646	0.00415092	0.035727	2.38186
ENSG00000102710	SUPT20H	1781.32	0.0986045	0.0344001	2.8664	0.0041517	0.035727	2.38177
ENSG00000233901	LINC01503	35.0463	0.350327	0.122219	2.8664	0.00415171	0.035727	2.38177
ENSG00000141905	NFIC	174.39	0.254401	0.0887609	2.86614	0.00415512	0.0357283	2.38142
ENSG00000255864		10.5833	0.615806	0.214939	2.86502	0.00416982	0.0358233	2.37988
ENSG00000254936		59.5997	0.398722	0.139219	2.86399	0.00418341	0.0359029	2.37847
ENSG00000265967		112.11	0.235513	0.0822366	2.86385	0.00418526	0.035906	2.37828
ENSG00000279511		525.339	0.468391	0.163568	2.86358	0.00418882	0.0359109	2.37791
ENSG00000264853		257.347	0.264031	0.0922129	2.86327	0.00419292	0.0359206	2.37748
ENSG00000018280	SLC11A1	4206.7	0.258385	0.090251	2.86296	0.00419703	0.035943	2.37706
ENSG00000164938	TP53INP1	4292.03	0.126424	0.0441936	2.86069	0.0042272	0.0361373	2.37395
ENSG00000266173	STRADA	1689.51	0.0673272	0.0235401	2.86011	0.00423495	0.0361907	2.37315
ENSG00000120733	KDM3B	3504.13	0.122738	0.0429591	2.85709	0.00427543	0.0364395	2.36902
ENSG00000272356		190.233	0.227503	0.0796285	2.85706	0.00427585	0.0364395	2.36898
ENSG00000116871	MAP7D1	1939.9	0.138079	0.0483427	2.85625	0.00428675	0.036504	2.36787
ENSG00000271046		10.2286	0.711536	0.249398	2.85301	0.00433069	0.0368521	2.36344
ENSG00000068024	HDAC4	2088.46	0.165024	0.057846	2.85282	0.00433337	0.0368545	2.36317
ENSG00000169967	MAP3K2	7374.97	0.13707	0.0480521	2.85253	0.00433732	0.0368695	2.36278
ENSG00000182149	IST1	3298.87	0.0792635	0.0277899	2.85224	0.00434125	0.03689	2.36238
ENSG00000184144	CNTN2	34.6409	0.356187	0.124898	2.85183	0.00434679	0.0368957	2.36183
ENSG00000165905	LARGE2	96.6337	0.202089	0.0708784	2.85121	0.00435529	0.0369441	2.36098
ENSG00000144118	RALB	2294.38	0.222334	0.0779887	2.85085	0.00436029	0.0369735	2.36049
ENSG00000050628	PTGER3	31.3139	0.448696	0.157414	2.85043	0.00436605	0.0370046	2.35991
ENSG00000279789		144.428	0.175634	0.0616192	2.85032	0.00436752	0.0370046	2.35977
ENSG00000221968	FADS3	122.038	0.190536	0.0668591	2.84981	0.00437451	0.0370046	2.35907
ENSG00000146094	DOK3	1020.75	0.2816	0.0988151	2.84977	0.00437515	0.0370046	2.35901
ENSG00000102921	N4BP1	2457.73	0.164832	0.0578431	2.84964	0.00437689	0.0370046	2.35883
ENSG00000234477		357.708	0.259726	0.0911677	2.84888	0.00438739	0.037073	2.35779
ENSG00000271821		914.867	0.218235	0.0766236	2.84815	0.00439748	0.0371453	2.3568
ENSG00000125834	STK35	730.191	0.126613	0.0444577	2.84795	0.0044002	0.0371516	2.35653
ENSG00000213613	RPL11P3	167.436	0.276619	0.097132	2.84787	0.00440132	0.0371516	2.35642
ENSG00000151748	SAV1	265.476	0.137894	0.0484447	2.84641	0.00442146	0.0372825	2.35443
ENSG00000168874	ATOH8	48.2519	0.461673	0.162213	2.84609	0.00442595	0.0373073	2.35399
ENSG00000237441	RGL2	1882.24	0.142902	0.0502142	2.84585	0.00442934	0.0373229	2.35366
ENSG00000124713	GNMT	26.9576	0.376378	0.132326	2.84433	0.00445049	0.0374618	2.35159
ENSG00000111275	ALDH2	1052.05	0.181235	0.0637628	2.84233	0.0044785	0.0376581	2.34887
ENSG00000196935	SRGAP1	63.0469	0.428154	0.150647	2.8421	0.00448176	0.0376693	2.34855
ENSG00000230283	RPS12P24	23.1056	0.787985	0.277316	2.84147	0.00449063	0.0377031	2.34769
ENSG00000171049	FPR2	4359.85	0.319895	0.112584	2.8414	0.00449166	0.0377031	2.34759
ENSG00000276691		29.1026	0.343007	0.120724	2.84124	0.00449391	0.0377088	2.34738
ENSG00000122642	FKBP9	72.1075	0.305322	0.107514	2.83985	0.00451352	0.037847	2.34548
ENSG00000143207	RFWD2	3143.62	0.13084	0.0460893	2.83884	0.00452778	0.0379402	2.34411
ENSG00000136560	TANK	2714.62	0.109226	0.0384804	2.83848	0.00453291	0.0379495	2.34362
ENSG00000237892	KLF7-IT1	140.124	0.222226	0.0782916	2.83844	0.00453352	0.0379495	2.34356
ENSG00000208022	MIR618	13.8834	0.629221	0.221679	2.83843	0.00453361	0.0379495	2.34356
ENSG00000248508	SRP14-AS1	85.5905	0.254455	0.0896613	2.83796	0.00454035	0.0379817	2.34291
ENSG00000251586	TET2-AS1	144.738	0.27869	0.0982016	2.83794	0.00454061	0.0379817	2.34289
ENSG00000084731	KIF3C	113.198	0.285346	0.100567	2.83737	0.0045487	0.0380362	2.34211
ENSG00000014257	ACPP	631.758	0.194692	0.0686612	2.83554	0.00457483	0.0382017	2.33963
ENSG00000106829	TLE4	1957.86	0.123414	0.0435375	2.83465	0.00458754	0.0382946	2.33842
ENSG00000211445	GPX3	286.986	0.147947	0.0522043	2.834	0.00459687	0.0383467	2.33754
ENSG00000251259		56.3882	0.346262	0.122203	2.83349	0.00460422	0.0383807	2.33684
ENSG00000160746	ANO10	356.822	0.160103	0.0565119	2.83309	0.00461011	0.0384165	2.33629
ENSG00000258623		10.4624	0.575165	0.203036	2.83282	0.00461393	0.038435	2.33593
ENSG00000230224	PHBP9	55.7781	0.261799	0.0924386	2.83214	0.00462379	0.0385039	2.335
ENSG00000179406	LINC00174	103.232	0.238784	0.084331	2.83151	0.00463284	0.038566	2.33415
ENSG00000240875	LINC00886	44.5779	0.251086	0.0886827	2.83128	0.00463621	0.0385807	2.33384
ENSG00000241886		88.9708	0.329537	0.1164	2.83108	0.00463917	0.038592	2.33356
ENSG00000231964		68.8545	0.288274	0.101844	2.83054	0.00464692	0.0386165	2.33283
ENSG00000144040	SFXN5	509.155	0.142881	0.050489	2.82993	0.00465576	0.0386766	2.33201
ENSG00000276449		50.4924	0.318267	0.112549	2.82781	0.00468671	0.0388935	2.32913
ENSG00000269119	HNRNPA1P52	12.8746	0.612676	0.216677	2.82761	0.00468976	0.0389055	2.32885
ENSG00000176601	MAP3K19	17.1426	0.617818	0.218524	2.82723	0.00469523	0.0389375	2.32834
ENSG00000133687	TMTC1	282.477	0.331485	0.117315	2.8256	0.0047192	0.0391093	2.32613
ENSG00000119509	INVS	564.431	0.139394	0.0493783	2.82299	0.00475784	0.039383	2.32259
ENSG00000273062		90.3974	0.243644	0.0863089	2.82293	0.00475875	0.039383	2.32251
ENSG00000093100		207.18	0.186754	0.066166	2.82251	0.00476495	0.0394208	2.32194
ENSG00000227502	LINC01268	16.7289	0.511357	0.18125	2.82129	0.00478315	0.0395043	2.32029
ENSG00000204514	ZNF814	1479.9	0.0604424	0.0214237	2.82128	0.00478324	0.0395043	2.32028
ENSG00000197208	SLC22A4	646.872	0.292172	0.103585	2.82061	0.00479321	0.0395705	2.31937
ENSG00000237520		33.247	0.384876	0.136456	2.82052	0.00479454	0.0395705	2.31925
ENSG00000160179	ABCG1	762.248	0.239831	0.0850411	2.82017	0.00479976	0.0396001	2.31878
ENSG00000206344	HCG27	2606.34	0.199731	0.0708317	2.8198	0.00480531	0.0396323	2.31828
ENSG00000207036	RNY3P14	10.3104	0.571834	0.202998	2.81694	0.00484838	0.0399056	2.3144
ENSG00000236478		43.0092	0.296149	0.105148	2.81649	0.00485513	0.0399339	2.3138
ENSG00000230542	LINC00102	20.0263	0.48602	0.172633	2.81535	0.00487247	0.0400629	2.31225
ENSG00000138814	PPP3CA	2041.42	0.121193	0.0430497	2.81518	0.00487497	0.0400698	2.31203
ENSG00000081923	ATP8B1	233.103	0.242022	0.0860255	2.81337	0.00490251	0.0402687	2.30958
ENSG00000177103	DSCAML1	11.2725	0.704053	0.250293	2.81292	0.0049094	0.0403018	2.30897
ENSG00000122733	PHF24	30.2993	0.556551	0.197874	2.81265	0.00491354	0.0403181	2.30861
ENSG00000124813	RUNX2	759.127	0.155233	0.0552113	2.81162	0.00492934	0.0404203	2.30721
ENSG00000235579		68.2697	0.302664	0.107665	2.81117	0.00493615	0.0404413	2.30661
ENSG00000227117	HORMAD2-AS1	202.09	0.186884	0.0664804	2.81112	0.00493694	0.0404413	2.30654
ENSG00000010704	HFE	158.996	0.217664	0.0774554	2.81019	0.00495122	0.0405308	2.30529
ENSG00000251149	MTND5P5	45.2767	0.348098	0.123918	2.80911	0.00496792	0.0406469	2.30383
ENSG00000229591		99.9197	0.181524	0.0646215	2.80903	0.0049691	0.0406469	2.30372
ENSG00000279425		119.509	0.236091	0.0840543	2.80879	0.00497281	0.0406523	2.3034
ENSG00000279549		44.3521	0.347662	0.123792	2.80843	0.00497837	0.040684	2.30291
ENSG00000233431		23.7655	0.519624	0.185083	2.80753	0.00499238	0.0407846	2.30169
ENSG00000224414		27.8268	0.440565	0.156942	2.80718	0.00499775	0.0408147	2.30123
ENSG00000067606	PRKCZ	354.74	0.129819	0.0462707	2.80563	0.00502177	0.0409969	2.29914
ENSG00000129682	FGF13	26.8441	0.685474	0.244404	2.80468	0.00503668	0.0410554	2.29786
ENSG00000267990		31.0015	0.373457	0.133188	2.80399	0.00504748	0.0411094	2.29693
ENSG00000240454	RPL39P26	20.715	0.418499	0.14926	2.80382	0.00505007	0.0411165	2.2967
ENSG00000248188		14.8955	0.57648	0.205664	2.80301	0.0050628	0.0411647	2.29561
ENSG00000198223	CSF2RA	1212.22	0.188951	0.0674408	2.80173	0.0050829	0.0413003	2.29389
ENSG00000170011	MYRIP	88.7746	0.362082	0.129259	2.80121	0.0050911	0.0413529	2.29319
ENSG00000116698	SMG7	1359.05	0.160836	0.057438	2.80017	0.00510764	0.0414176	2.29178
ENSG00000144228	SPOPL	3349.76	0.169939	0.060697	2.79979	0.0051136	0.041452	2.29127
ENSG00000148200	NR6A1	169.504	0.295484	0.105553	2.79938	0.00512015	0.0414911	2.29072
ENSG00000106976	DNM1	32.5111	0.397126	0.141928	2.79808	0.00514074	0.04163	2.28897
ENSG00000270954	RPSAP75	20.4691	0.523755	0.187263	2.7969	0.00515962	0.0417548	2.28738
ENSG00000268438	BNIP3P27	12.784	0.484889	0.173435	2.79579	0.00517728	0.0418741	2.2859
ENSG00000207763	MIR617	12.0055	0.577031	0.206395	2.79576	0.00517784	0.0418741	2.28585
ENSG00000240767	RN7SL288P	49.226	0.352345	0.126051	2.79525	0.00518594	0.0419014	2.28517
ENSG00000157388	CACNA1D	65.5185	0.398854	0.142691	2.79522	0.00518642	0.0419014	2.28513
ENSG00000079950	STX7	6028.36	0.121712	0.0435587	2.79421	0.00520265	0.0419763	2.28378
ENSG00000279106		93.2284	0.285358	0.102216	2.79173	0.00524277	0.042187	2.28044
ENSG00000259381		91.1408	0.220274	0.0789166	2.79123	0.00525082	0.0422253	2.27977
ENSG00000271806		39.7574	0.32303	0.115757	2.7906	0.00526101	0.0422889	2.27893
ENSG00000144711	IQSEC1	3003.07	0.187827	0.0673148	2.79028	0.00526633	0.0422889	2.27849
ENSG00000148400	NOTCH1	3958.23	0.220682	0.0790921	2.79018	0.0052678	0.0422889	2.27837
ENSG00000172081	MOB3A	2069.55	0.189899	0.068063	2.79004	0.00527009	0.0422889	2.27818
ENSG00000242539		569.601	0.170093	0.0609686	2.78985	0.00527329	0.0422916	2.27792
ENSG00000260278		13.7085	0.607384	0.217759	2.78925	0.0052831	0.0423561	2.27711
ENSG00000266805		49.7145	0.374262	0.134188	2.78909	0.00528562	0.0423623	2.2769
ENSG00000180712	LINC02363	31.7124	0.458886	0.164536	2.78897	0.00528759	0.042364	2.27674
ENSG00000167173	C15orf39	1316.17	0.249901	0.0896233	2.78835	0.00529778	0.0424315	2.27591
ENSG00000258730	ITPK1-AS1	322.389	0.283117	0.101551	2.78792	0.00530471	0.0424628	2.27534
ENSG00000264653	MIR5194	47.8138	0.306281	0.109861	2.78789	0.0053052	0.0424628	2.2753
ENSG00000262112		428.389	0.26167	0.0938834	2.78718	0.0053169	0.042514	2.27434
ENSG00000127946	HIP1	1080.7	0.246723	0.0885371	2.78666	0.00532541	0.0425539	2.27365
ENSG00000233750	CICP27	26.7432	0.550476	0.197632	2.78535	0.00534699	0.0426839	2.27189
ENSG00000185156	MFSD6L	47.7154	0.420486	0.150983	2.785	0.00535282	0.0427021	2.27142
ENSG00000231329		1118.64	0.0879952	0.03161	2.78378	0.00537298	0.0428488	2.26978
ENSG00000255476		24.1523	0.405446	0.145688	2.78297	0.00538633	0.0429336	2.26871
ENSG00000237798		214.359	0.165467	0.059458	2.78292	0.00538718	0.0429336	2.26864
ENSG00000259496		14.7801	0.530085	0.19052	2.78231	0.00539731	0.0429976	2.26782
ENSG00000234684	SDCBP2-AS1	528.076	0.15563	0.0559373	2.78222	0.00539877	0.0429976	2.26771
ENSG00000241839	PLEKHO2	4015.48	0.207811	0.0747128	2.78147	0.00541133	0.0430692	2.2667
ENSG00000112096	SOD2	31669.3	0.261021	0.0938717	2.78061	0.00542562	0.0431402	2.26555
ENSG00000254928		760.488	0.188723	0.0678998	2.77944	0.00544523	0.0432534	2.26398
ENSG00000115590	IL1R2	1439.9	0.275948	0.099302	2.77888	0.0054547	0.0433001	2.26323
ENSG00000132561	MATN2	119.352	0.184318	0.0663582	2.77762	0.00547592	0.0434114	2.26154
ENSG00000171606	ZNF274	1352.92	0.0831694	0.0299779	2.77436	0.00553104	0.043762	2.25719
ENSG00000065615	CYB5R4	3091.21	0.14467	0.0521736	2.77287	0.00555647	0.0439344	2.2552
ENSG00000245869		88.8494	0.236609	0.0853381	2.77261	0.00556089	0.0439438	2.25486
ENSG00000233665		103.858	0.25119	0.0906012	2.77248	0.00556313	0.0439438	2.25468
ENSG00000171847	FAM90A1	14.5623	0.567268	0.20464	2.77203	0.00557073	0.0439747	2.25409
ENSG00000261662		103.746	0.191386	0.0690551	2.7715	0.00557983	0.0440037	2.25338
ENSG00000091317	CMTM6	7548.51	0.167381	0.0604023	2.7711	0.00558678	0.0440349	2.25284
ENSG00000228705	LINC00659	16.1692	0.472297	0.170439	2.77106	0.00558745	0.0440349	2.25279
ENSG00000143119	CD53	11543.1	0.0914663	0.0330232	2.76976	0.0056098	0.0441966	2.25105
ENSG00000170876	TMEM43	2169.69	0.126438	0.0456558	2.76937	0.00561655	0.0442211	2.25053
ENSG00000278540	ACACA	642.877	0.150454	0.0543278	2.76937	0.00561657	0.0442211	2.25053
ENSG00000233154	LINC01762	28.702	0.353344	0.127604	2.76907	0.00562159	0.0442462	2.25014
ENSG00000167470	MIDN	874.329	0.216538	0.0782571	2.767	0.00565743	0.0444702	2.24738
ENSG00000241738	ZNF90P1	75.6746	0.272145	0.0983827	2.76618	0.00567165	0.0445674	2.24629
ENSG00000242651	RN7SL862P	18.8491	0.541852	0.196063	2.76367	0.00571561	0.0448164	2.24294
ENSG00000227695	DNMBP-AS1	64.7861	0.229875	0.0831819	2.76352	0.00571809	0.0448164	2.24275
ENSG00000238133	MAP3K20-AS1	62.148	0.270585	0.097922	2.76327	0.00572246	0.0448353	2.24242
ENSG00000279815		13.1606	0.552237	0.199879	2.76285	0.00572984	0.0448784	2.24186
ENSG00000234814	SVILP1	67.8229	0.267794	0.0969414	2.76243	0.00573721	0.0449193	2.2413
ENSG00000142687	KIAA0319L	2081.12	0.0821893	0.0297535	2.76235	0.00573878	0.0449193	2.24118
ENSG00000254211	LINC01485	9.9703	0.733072	0.265461	2.76151	0.00575356	0.0449904	2.24006
ENSG00000272931		16.5973	0.513081	0.185804	2.76141	0.00575532	0.0449904	2.23993
ENSG00000276752		41.0322	0.308004	0.111559	2.76091	0.00576398	0.0450243	2.23928
ENSG00000280381		98.8704	0.257489	0.0932646	2.76084	0.00576526	0.0450243	2.23918
ENSG00000119698	PPP4R4	23.4472	0.461887	0.167354	2.75993	0.0057813	0.0450766	2.23797
ENSG00000278090		34.9924	0.370081	0.134101	2.75972	0.00578507	0.0450914	2.23769
ENSG00000240527		98.6561	0.267178	0.0968461	2.75878	0.00580168	0.0451763	2.23645
ENSG00000198625	MDM4	5588.81	0.0978791	0.0354807	2.75866	0.00580397	0.0451763	2.23627
ENSG00000170456	DENND5B	210.5	0.196619	0.0712839	2.75825	0.00581117	0.0451763	2.23574
ENSG00000267758		125.427	0.205696	0.0746022	2.75724	0.00582923	0.04526	2.23439
ENSG00000156738	MS4A1	2169.37	0.188282	0.068302	2.75661	0.00584046	0.045318	2.23355
ENSG00000259883	EHD4-AS1	17.4458	0.437948	0.158879	2.7565	0.00584243	0.0453188	2.23341
ENSG00000223787		9.48544	0.615088	0.22324	2.75528	0.00586418	0.0454134	2.23179
ENSG00000249028		31.8642	0.368035	0.133597	2.75481	0.00587264	0.0454362	2.23117
ENSG00000187116	LILRA5	1967.31	0.315537	0.114574	2.754	0.00588711	0.0454897	2.2301
ENSG00000115828	QPCT	1569.16	0.339099	0.123157	2.75338	0.00589838	0.0455476	2.22927
ENSG00000089693	MLF2	580.1	0.162303	0.0589525	2.75312	0.00590296	0.0455684	2.22893
ENSG00000164506	STXBP5	4629.09	0.117744	0.0427718	2.75285	0.00590794	0.0455777	2.22856
ENSG00000232118	BACH1-AS1	39.2322	0.383446	0.139313	2.75241	0.00591584	0.045624	2.22798
ENSG00000169507	SLC38A11	65.9759	0.31874	0.115819	2.75205	0.00592227	0.045659	2.22751
ENSG00000176438	SYNE3	2995.72	0.0896739	0.0325877	2.75177	0.00592742	0.0456841	2.22713
ENSG00000236213		352.668	0.181606	0.0660154	2.75096	0.00594209	0.0457679	2.22606
ENSG00000258760		16.3765	0.507115	0.184414	2.74987	0.00596187	0.045891	2.22462
ENSG00000072401	UBE2D1	1947.68	0.219578	0.0798618	2.74948	0.00596907	0.0459317	2.22409
ENSG00000053702	NRIP2	138.681	0.208678	0.0759013	2.74934	0.00597162	0.0459367	2.22391
ENSG00000257094		15.0635	0.448647	0.163199	2.74907	0.00597647	0.0459594	2.22355
ENSG00000215867	KRT18P57	113.448	0.307272	0.111808	2.74822	0.00599206	0.0460499	2.22242
ENSG00000266239		41.8588	0.412056	0.14996	2.74778	0.00599997	0.0460813	2.22185
ENSG00000116991	SIPA1L2	981.175	0.260544	0.0948383	2.74724	0.00600983	0.0461276	2.22114
ENSG00000163956	LRPAP1	1731.75	0.127269	0.0463321	2.7469	0.00601623	0.0461621	2.22068
ENSG00000241163	LINC00877	319.865	0.222036	0.0808522	2.74619	0.00602909	0.0462314	2.21975
ENSG00000005483	KMT2E	3496.72	0.119983	0.0437073	2.74516	0.00604822	0.0463171	2.21837
ENSG00000175928	LRRN1	67.5029	0.315648	0.114984	2.74514	0.00604844	0.0463171	2.21836
ENSG00000122783	C7orf49	1898.61	0.143753	0.0523677	2.74507	0.00604988	0.0463171	2.21825
ENSG00000100030	MAPK1	8616.9	0.125049	0.0456025	2.74216	0.00610375	0.0467147	2.2144
ENSG00000250116		152.016	0.240491	0.0877095	2.7419	0.00610845	0.0467358	2.21407
ENSG00000104375	STK3	304.246	0.215635	0.0786826	2.74057	0.00613329	0.0468461	2.21231
ENSG00000142657	PGD	3504.59	0.236256	0.0862089	2.7405	0.00613452	0.0468461	2.21222
ENSG00000100462	PRMT5	456.795	0.149823	0.0547003	2.73897	0.00616312	0.0469901	2.2102
ENSG00000273972		9.77201	0.676703	0.247237	2.73706	0.00619911	0.0471751	2.20767
ENSG00000002726	AOC1	55.9213	0.450756	0.164686	2.73706	0.00619912	0.0471751	2.20767
ENSG00000176490	DIRAS1	13.1012	0.617021	0.225446	2.73689	0.00620234	0.0471838	2.20744
ENSG00000006459	KDM7A	4442.94	0.11065	0.0404353	2.73648	0.00621004	0.0471838	2.20691
ENSG00000204304	PBX2	1758.75	0.140214	0.0512484	2.73597	0.00621967	0.0472133	2.20623
ENSG00000164220	F2RL2	170.292	0.218136	0.079729	2.73596	0.0062198	0.0472133	2.20622
ENSG00000254281		27.113	0.409976	0.149889	2.7352	0.00623423	0.0472931	2.20522
ENSG00000141505	ASGR1	105.775	0.271211	0.0992156	2.73355	0.00626557	0.0474913	2.20304
ENSG00000064012	CASP8	5060.99	0.0907545	0.0332079	2.73292	0.00627759	0.0475222	2.20221
ENSG00000231770	TMEM44-AS1	53.807	0.246506	0.090206	2.7327	0.00628179	0.0475342	2.20192
ENSG00000250510	GPR162	144.008	0.20946	0.0766984	2.73096	0.00631501	0.0477257	2.19963
ENSG00000168509	HFE2	9.8445	0.638847	0.23395	2.7307	0.00632003	0.0477487	2.19928
ENSG00000163191	S100A11	1388.54	0.279956	0.102712	2.72565	0.00641748	0.0483637	2.19264
ENSG00000147050	KDM6A	2859.81	0.0676136	0.0248122	2.72502	0.00642981	0.0484264	2.1918
ENSG00000125505	MBOAT7	3826.54	0.23464	0.0861179	2.72463	0.00643729	0.0484676	2.1913
ENSG00000124615	MOCS1	32.999	0.442079	0.162284	2.72411	0.00644742	0.0485044	2.19061
ENSG00000250548		83.0806	0.322255	0.118299	2.72407	0.00644822	0.0485044	2.19056
ENSG00000244625	MIATNB	701.363	0.108066	0.0396902	2.72274	0.00647434	0.0486251	2.1888
ENSG00000166747	AP1G1	2609.28	0.101983	0.0374743	2.7214	0.00650055	0.0487612	2.18705
ENSG00000166145	SPINT1	184.975	0.218456	0.0803096	2.72017	0.00652478	0.0488673	2.18543
ENSG00000128641	MYO1B	55.3193	0.379305	0.139446	2.72008	0.00652668	0.0488673	2.18531
ENSG00000244607	CCDC13	61.1778	0.312095	0.114771	2.71929	0.00654221	0.0489631	2.18428
ENSG00000100024	UPB1	67.7667	0.271207	0.0997374	2.71921	0.00654371	0.0489631	2.18418
ENSG00000275382		92.2893	0.278164	0.10231	2.71883	0.00655141	0.0490055	2.18367
ENSG00000255507		58.1529	0.282422	0.103893	2.71839	0.00656009	0.0490269	2.18309
ENSG00000111877	MCM9	1241.72	0.0647483	0.0238188	2.71838	0.00656032	0.0490269	2.18308
ENSG00000047662	FAM184B	871.42	0.0873594	0.0321431	2.71783	0.00657125	0.0490474	2.18235
ENSG00000249661	TNRC18P1	77.4369	0.311133	0.114552	2.71608	0.00660593	0.0492758	2.18007
ENSG00000260361		20.5347	0.529504	0.194964	2.7159	0.00660954	0.0492875	2.17983
ENSG00000225611	LINC02158	50.3104	0.353384	0.130227	2.7136	0.00665555	0.049554	2.17682
ENSG00000138411	HECW2	253.254	0.261927	0.0965571	2.71267	0.00667443	0.0496572	2.17559
ENSG00000177191	B3GNT8	429.906	0.254464	0.0938112	2.71252	0.00667745	0.0496572	2.17539
ENSG00000151743	AMN1	379.698	0.150066	0.0553289	2.71225	0.00668281	0.0496649	2.17504
ENSG00000141378	PTRH2	956.862	0.097347	0.0358979	2.71178	0.00669234	0.0497053	2.17442
ENSG00000231588	SHQ1P1	56.2578	0.271422	0.10009	2.71178	0.00669237	0.0497053	2.17442
ENSG00000213557		25.5199	0.38609	0.142383	2.71164	0.00669519	0.049711	2.17424
ENSG00000131873	CHSY1	1251.51	0.197202	0.0727526	2.71059	0.00671641	0.0498225	2.17286
ENSG00000237522	NONOP2	134.823	0.182354	0.0672859	2.71014	0.00672553	0.0498712	2.17227
ENSG00000102882	MAPK3	827.676	0.178023	0.0656898	2.71006	0.00672711	0.0498712	2.17217
ENSG00000117643	MAN1C1	587.898	-0.142284	0.0525264	-2.70881	0.00675242	0.0499974	-2.17054
ENSG00000135698	MPHOSPH6	218.594	-0.140938	0.0520159	-2.70952	0.00673797	0.0499057	-2.17147
ENSG00000255339		712.09	-0.116499	0.0429944	-2.70963	0.00673587	0.0499054	-2.17161
ENSG00000144674	GOLGA4	3224.49	-0.112166	0.0413927	-2.7098	0.00673241	0.0498952	-2.17183
ENSG00000196757	ZNF700	969.45	-0.0917868	0.0338582	-2.71092	0.00670967	0.0497878	-2.1733
ENSG00000187118	CMC1	916.082	-0.149767	0.0552385	-2.71128	0.00670239	0.0497491	-2.17377
ENSG00000151502	VPS26B	1193.22	-0.0761135	0.0280613	-2.7124	0.00667972	0.0496572	-2.17524
ENSG00000266241		965.422	-0.103405	0.0381228	-2.71242	0.00667941	0.0496572	-2.17526
ENSG00000162032	SPSB3	1242.54	-0.129684	0.0477961	-2.71327	0.00666229	0.0495888	-2.17638
ENSG00000260828	HMGB3P32	25.1965	-0.526971	0.194194	-2.71363	0.00665513	0.049554	-2.17684
ENSG00000265735	RN7SL5P	120.391	-0.383209	0.141215	-2.71366	0.00665441	0.049554	-2.17689
ENSG00000213533	TMEM110	910.306	-0.0946245	0.034862	-2.71426	0.00664237	0.0495017	-2.17768
ENSG00000230747		31.3643	-0.309667	0.114041	-2.71539	0.00661983	0.0493489	-2.17915
ENSG00000189266	PNRC2	2484.37	-0.161794	0.0595593	-2.71652	0.00659723	0.0492261	-2.18064
ENSG00000185630	PBX1	207.814	-0.304482	0.112025	-2.71798	0.00656819	0.0490398	-2.18255
ENSG00000184575	XPOT	1379.09	-0.111576	0.041049	-2.71812	0.00656548	0.0490347	-2.18273
ENSG00000106524	ANKMY2	316.257	-0.127225	0.0468039	-2.71826	0.00656254	0.0490279	-2.18293
ENSG00000167721	TSR1	654.215	-0.0932956	0.0343204	-2.71837	0.00656037	0.0490269	-2.18307
ENSG00000115657	ABCB6	128.851	-0.206703	0.0759919	-2.72007	0.00652685	0.0488673	-2.1853
ENSG00000281358	RASSF1-AS1	237.595	-0.175045	0.0643487	-2.72026	0.00652311	0.0488673	-2.18555
ENSG00000165434	PGM2L1	512.881	-0.140045	0.0514739	-2.72071	0.00651425	0.0488336	-2.18614
ENSG00000159111	MRPL10	410.166	-0.122359	0.0449661	-2.72114	0.00650567	0.0487844	-2.18671
ENSG00000246203		328.519	-0.143195	0.0526101	-2.72182	0.00649231	0.0487145	-2.1876
ENSG00000080824	HSP90AA1	3437.09	-0.198868	0.0730573	-2.72209	0.0064871	0.0486906	-2.18795
ENSG00000160208	RRP1B	1108.07	-0.0953833	0.0350348	-2.72253	0.00647844	0.0486407	-2.18853
ENSG00000276180	HIST1H4I	273.651	-0.163598	0.0600763	-2.72317	0.00646594	0.0485771	-2.18937
ENSG00000124333	VAMP7	880.468	-0.155447	0.0570759	-2.72351	0.00645926	0.048542	-2.18982
ENSG00000198324	FAM109A	138.875	-0.204638	0.0751296	-2.7238	0.00645346	0.0485136	-2.19021
ENSG00000186827	TNFRSF4	66.2742	-0.349693	0.128381	-2.72386	0.00645241	0.0485136	-2.19028
ENSG00000198155	ZNF876P	40.5887	-0.328696	0.120662	-2.7241	0.00644767	0.0485044	-2.1906
ENSG00000213413	PVRIG	688.43	-0.11935	0.0437939	-2.72526	0.00642512	0.0484062	-2.19212
ENSG00000151135	TMEM263	774.715	-0.161131	0.0591062	-2.72613	0.00640815	0.0483085	-2.19327
ENSG00000121417	ZNF211	627.359	-0.0961796	0.035271	-2.72687	0.00639377	0.0482152	-2.19424
ENSG00000215305	VPS16	941.777	-0.0951435	0.0348782	-2.72788	0.00637425	0.048083	-2.19557
ENSG00000151835	SACS	2390.76	-0.207807	0.0761766	-2.72796	0.00637277	0.048083	-2.19567
ENSG00000122417	ODF2L	1504.86	-0.153615	0.0563019	-2.72842	0.00636383	0.0480345	-2.19628
ENSG00000146350	TBC1D32	417.676	-0.161936	0.0593469	-2.72863	0.00635981	0.0480191	-2.19656
ENSG00000179010	MRFAP1	1777.34	-0.109973	0.0402903	-2.72952	0.00634263	0.0479044	-2.19773
ENSG00000141985	SH3GL1	636.221	-0.184357	0.0674815	-2.73196	0.00629588	0.0475961	-2.20094
ENSG00000276570		476.94	-0.201809	0.0738691	-2.73198	0.00629542	0.0475961	-2.20098
ENSG00000116819	TFAP2E	60.3062	-0.227134	0.0831276	-2.73235	0.00628836	0.047569	-2.20146
ENSG00000221667		15.9788	-0.456438	0.167017	-2.73288	0.00627823	0.0475222	-2.20216
ENSG00000267731		204.733	-0.214801	0.0785938	-2.73305	0.0062751	0.0475222	-2.20238
ENSG00000117461	PIK3R3	89.4758	-0.274733	0.100521	-2.73308	0.00627448	0.0475222	-2.20242
ENSG00000141556	TBCD	1138.63	-0.0801835	0.0293335	-2.73351	0.00626627	0.0474913	-2.20299
ENSG00000102384	CENPI	57.8335	-0.402279	0.147129	-2.73419	0.00625346	0.0474241	-2.20388
ENSG00000104979	C19orf53	352.063	-0.165326	0.0604402	-2.73537	0.00623106	0.0472839	-2.20544
ENSG00000152234	ATP5A1	4576.94	-0.0782251	0.0285888	-2.73622	0.00621499	0.0472065	-2.20656
ENSG00000237276	ANO7L1	17.6498	-0.60229	0.220091	-2.73656	0.00620862	0.0471838	-2.20701
ENSG00000228668	TRGV5P	37.8845	-0.350597	0.128111	-2.73667	0.0062064	0.0471838	-2.20716
ENSG00000196305	IARS	1879.84	-0.082416	0.0301147	-2.73674	0.00620516	0.0471838	-2.20725
ENSG00000099889	ARVCF	101.872	-0.273959	0.100081	-2.73738	0.00619299	0.0471582	-2.2081
ENSG00000167508	MVD	226.926	-0.152142	0.0555664	-2.73803	0.00618087	0.0470808	-2.20895
ENSG00000105401	CDC37	1725.85	-0.093996	0.0343216	-2.73868	0.00616859	0.0470021	-2.20981
ENSG00000234719	NPIPB2	21.2263	-0.511449	0.186742	-2.73879	0.00616649	0.0470009	-2.20996
ENSG00000227278		56.0082	-0.260062	0.0949482	-2.73899	0.00616278	0.0469901	-2.21022
ENSG00000281156	MIR3651	99.1678	-0.380838	0.139022	-2.7394	0.00615506	0.0469584	-2.21077
ENSG00000198258	UBL5	659.948	-0.230571	0.0841567	-2.73978	0.00614813	0.0469203	-2.21126
ENSG00000143106	PSMA5	1117.21	-0.109691	0.0400285	-2.74033	0.0061378	0.0468564	-2.21199
ENSG00000134748	PRPF38A	1155.98	-0.090433	0.0329978	-2.74058	0.0061331	0.0468461	-2.21232
ENSG00000124784	RIOK1	395.772	-0.117913	0.0430217	-2.74078	0.00612944	0.0468461	-2.21258
ENSG00000258989		596.477	-0.118484	0.0432254	-2.74108	0.00612378	0.0468234	-2.21298
ENSG00000214517	PPME1	330.618	-0.109854	0.0400768	-2.74109	0.00612352	0.0468234	-2.213
ENSG00000150316	CWC15	489.79	-0.173386	0.0631606	-2.74515	0.00604828	0.0463171	-2.21837
ENSG00000166710	B2M	82829.5	-0.27928	0.101714	-2.74573	0.00603756	0.0462815	-2.21914
ENSG00000154451	GBP5	6294.8	-0.344051	0.125263	-2.74662	0.00602133	0.0461865	-2.22031
ENSG00000173041	ZNF680	420.74	-0.199836	0.0727292	-2.74767	0.00600206	0.0460827	-2.2217
ENSG00000251791	SCARNA6	2583.67	-0.312347	0.113666	-2.74793	0.00599734	0.0460758	-2.22204
ENSG00000144785		418.572	-0.108906	0.0396272	-2.74828	0.00599093	0.0460499	-2.22251
ENSG00000152795	HNRNPDL	4806.23	-0.108482	0.0394381	-2.75068	0.0059472	0.0457927	-2.22569
ENSG00000248710		486.445	-0.191363	0.0695539	-2.75128	0.00593623	0.0457374	-2.22649
ENSG00000171566	PLRG1	800.708	-0.147331	0.053518	-2.75293	0.00590637	0.0455777	-2.22868
ENSG00000268163		73.4118	-0.355346	0.129047	-2.75362	0.00589401	0.0455285	-2.22959
ENSG00000140521	POLG	2140.23	-0.0916891	0.033293	-2.75401	0.00588705	0.0454897	-2.2301
ENSG00000132964	CDK8	313.694	-0.1531	0.0555832	-2.75444	0.00587932	0.0454587	-2.23067
ENSG00000276027	RNU12	116.584	-0.516238	0.187403	-2.7547	0.00587466	0.0454372	-2.23102
ENSG00000101193	GID8	1266.32	-0.0975897	0.0354219	-2.75507	0.00586801	0.045415	-2.23151
ENSG00000196323	ZBTB44	2755.23	-0.0971661	0.0352667	-2.75518	0.00586593	0.0454134	-2.23166
ENSG00000134321	RSAD2	928.259	-0.609581	0.221241	-2.75528	0.00586412	0.0454134	-2.2318
ENSG00000114423	CBLB	1571.77	-0.134169	0.048687	-2.75575	0.0058557	0.0453779	-2.23242
ENSG00000169019	COMMD8	196.738	-0.402909	0.146192	-2.75602	0.00585099	0.045356	-2.23277
ENSG00000178694	NSUN3	929.57	-0.1523	0.0552586	-2.75614	0.00584883	0.0453538	-2.23293
ENSG00000084072	PPIE	597.093	-0.0995833	0.0361187	-2.75711	0.00583148	0.0452629	-2.23422
ENSG00000163686	ABHD6	167.494	-0.17222	0.0624495	-2.75775	0.00582009	0.0452036	-2.23507
ENSG00000127483	HP1BP3	4829.87	-0.0852944	0.0309256	-2.75805	0.0058147	0.0451763	-2.23547
ENSG00000072506	HSD17B10	372.764	-0.124985	0.0453146	-2.75815	0.00581292	0.0451763	-2.23561
ENSG00000136942	RPL35	2011.16	-0.357095	0.129468	-2.75817	0.00581265	0.0451763	-2.23563
ENSG00000089289	IGBP1	764.796	-0.182554	0.0661831	-2.75832	0.00580992	0.0451763	-2.23583
ENSG00000092978	GPATCH2	547.584	-0.15528	0.0562927	-2.75843	0.00580789	0.0451763	-2.23598
ENSG00000004468	CD38	438.887	-0.206625	0.0749051	-2.75849	0.00580695	0.0451763	-2.23605
ENSG00000117868	ESYT2	3963.69	-0.0996235	0.0361151	-2.7585	0.0058068	0.0451763	-2.23606
ENSG00000213071	LPAL2	115.9	-0.258732	0.0937451	-2.75995	0.00578096	0.0450766	-2.238
ENSG00000267349		207.879	-0.170035	0.0616051	-2.76008	0.00577865	0.0450766	-2.23817
ENSG00000096654	ZNF184	360.77	-0.206244	0.0747155	-2.7604	0.00577313	0.0450566	-2.23859
ENSG00000164308	ERAP2	2985.97	-0.100391	0.0363672	-2.76048	0.00577164	0.0450566	-2.2387
ENSG00000272579		241.583	-0.293225	0.106208	-2.76086	0.00576492	0.0450243	-2.23921
ENSG00000214401	KANSL1-AS1	79.3074	-0.242925	0.0879663	-2.76157	0.00575248	0.0449904	-2.24015
ENSG00000124614	RPS10	3715.63	-0.348105	0.126035	-2.76198	0.00574515	0.0449546	-2.2407
ENSG00000184640	SEPT9	8629.18	-0.0968262	0.0350373	-2.76352	0.0057182	0.0448164	-2.24274
ENSG00000197969	VPS13A	3160.13	-0.123592	0.0447167	-2.76388	0.00571179	0.0448098	-2.24323
ENSG00000159461	AMFR	2181.81	-0.118798	0.0429785	-2.76411	0.00570776	0.0447928	-2.24353
ENSG00000183691	NOG	252.5	-0.25984	0.0939953	-2.76439	0.00570299	0.0447699	-2.2439
ENSG00000122406	RPL5	7501.26	-0.247221	0.0893982	-2.7654	0.00568536	0.0446461	-2.24524
ENSG00000160321	ZNF208	113.404	-0.375008	0.135595	-2.76564	0.0056811	0.0446272	-2.24557
ENSG00000187051	RPS19BP1	491.893	-0.152348	0.055042	-2.76786	0.00564264	0.0443684	-2.24852
ENSG00000128699	ORMDL1	1602.44	-0.136841	0.0494366	-2.76801	0.00563997	0.0443619	-2.24872
ENSG00000211767	TRBJ2-3	99.3625	-0.235246	0.0849731	-2.76848	0.00563183	0.0443123	-2.24935
ENSG00000173482	PTPRM	278.932	-0.184579	0.0665942	-2.7717	0.00557638	0.0439909	-2.25365
ENSG00000160957	RECQL4	124.314	-0.217352	0.0784117	-2.77193	0.00557252	0.0439747	-2.25395
ENSG00000131174	COX7B	254.975	-0.341769	0.123285	-2.77218	0.00556827	0.04397	-2.25428
ENSG00000183734	ASCL2	97.8384	-0.245947	0.0887066	-2.77258	0.00556132	0.0439438	-2.25482
ENSG00000007541	PIGQ	394.047	-0.180412	0.0650611	-2.77296	0.00555484	0.0439344	-2.25533
ENSG00000152990	ADGRA3	95.2058	-0.261441	0.0942339	-2.77438	0.00553072	0.043762	-2.25722
ENSG00000281103	TRG-AS1	660.429	-0.137582	0.0495792	-2.775	0.00552011	0.0437042	-2.25805
ENSG00000268149		54.9942	-0.332461	0.119773	-2.77575	0.00550742	0.0436181	-2.25905
ENSG00000253986		16.988	-0.634495	0.228552	-2.77615	0.00550063	0.0435786	-2.25959
ENSG00000214265		1028.54	-0.115711	0.0416794	-2.77621	0.00549964	0.0435786	-2.25967
ENSG00000101868	POLA1	408.07	-0.143217	0.0515596	-2.7777	0.00547445	0.0434114	-2.26166
ENSG00000090889	KIF4A	36.0238	-0.416898	0.15007	-2.77802	0.00546908	0.0433856	-2.26209
ENSG00000270022		118.696	-0.502481	0.180834	-2.77868	0.00545796	0.0433117	-2.26297
ENSG00000263917		263.095	-0.130588	0.0469924	-2.77891	0.00545423	0.0433001	-2.26327
ENSG00000100219	XBP1	2918.28	-0.121008	0.0435358	-2.7795	0.00544429	0.0432534	-2.26406
ENSG00000104805	NUCB1	1969.72	-0.176286	0.0634077	-2.7802	0.00543256	0.0431812	-2.265
ENSG00000105829	BET1	421.368	-0.189829	0.068257	-2.78109	0.00541768	0.0430912	-2.26619
ENSG00000106560	GIMAP2	1582.7	-0.255265	0.0917809	-2.78124	0.00541522	0.0430859	-2.26638
ENSG00000076984	MAP2K7	543.808	-0.193413	0.0695281	-2.7818	0.00540587	0.0430399	-2.26713
ENSG00000238222	MKRN4P	15.648	-0.674186	0.242064	-2.78516	0.00535011	0.0426946	-2.27164
ENSG00000180096	SEPT1	1627.24	-0.121783	0.0437198	-2.78554	0.00534388	0.0426732	-2.27214
ENSG00000144136	SLC20A1	2150.04	-0.102122	0.0366598	-2.78567	0.00534176	0.0426704	-2.27232
ENSG00000104884	ERCC2	228.965	-0.171103	0.0613981	-2.78679	0.00532336	0.0425516	-2.27381
ENSG00000231500	RPS18	6516.43	-0.348665	0.125088	-2.78737	0.00531386	0.0425038	-2.27459
ENSG00000100316	RPL3	16705.9	-0.214879	0.0770902	-2.78738	0.00531365	0.0425038	-2.27461
ENSG00000204177	BMS1P1	101.912	-0.282336	0.101197	-2.78998	0.00527121	0.0422889	-2.27809
ENSG00000267312		82.5428	-0.307344	0.110149	-2.79025	0.00526666	0.0422889	-2.27846
ENSG00000132467	UTP3	438.681	-0.173191	0.062065	-2.79047	0.00526309	0.0422889	-2.27876
ENSG00000198218	QRICH1	1586.77	-0.0632942	0.0226762	-2.79122	0.00525102	0.0422253	-2.27976
ENSG00000145476	CYP4V2	858.627	-0.102842	0.0368367	-2.79184	0.00524099	0.0421868	-2.28059
ENSG00000187735	TCEA1	1618.57	-0.125385	0.0449056	-2.79219	0.00523522	0.0421544	-2.28107
ENSG00000130255	RPL36	2973.96	-0.167693	0.0600568	-2.79224	0.00523446	0.0421544	-2.28113
ENSG00000197345	MRPL21	158.914	-0.252111	0.0902615	-2.79312	0.00522022	0.0420618	-2.28231
ENSG00000111912	NCOA7	1001.72	-0.115996	0.0415249	-2.7934	0.00521576	0.0420398	-2.28268
ENSG00000015133	CCDC88C	3672.34	-0.0955881	0.0342174	-2.79356	0.0052132	0.0420333	-2.2829
ENSG00000258376		22.4683	-0.477556	0.17093	-2.79387	0.0052082	0.042007	-2.28331
ENSG00000165304	MELK	31.3278	-0.530869	0.189956	-2.79469	0.00519498	0.0419284	-2.28442
ENSG00000126709	IFI6	600.864	-0.458402	0.164024	-2.79472	0.0051944	0.0419284	-2.28447
ENSG00000125356	NDUFA1	375.838	-0.244226	0.0873787	-2.79503	0.00518957	0.0419128	-2.28487
ENSG00000168497	CAVIN2	2223.52	-0.220829	0.0789931	-2.79555	0.00518111	0.0418865	-2.28558
ENSG00000196437	ZNF569	188.437	-0.228561	0.0817038	-2.79743	0.00515105	0.0416995	-2.2881
ENSG00000143458	GABPB2	886.075	-0.105113	0.0375569	-2.79875	0.00513002	0.0415571	-2.28988
ENSG00000272047	GTF2H5	188.294	-0.174326	0.0622428	-2.80074	0.0050985	0.0413574	-2.29256
ENSG00000151208	DLG5	174.687	-0.276762	0.0988139	-2.80084	0.00509699	0.0413574	-2.29269
ENSG00000117906	RCN2	426.598	-0.18803	0.0671319	-2.8009	0.00509597	0.0413574	-2.29277
ENSG00000168439	STIP1	1126.04	-0.0994718	0.0355134	-2.80096	0.00509503	0.0413574	-2.29285
ENSG00000235174	RPL39P3	16.739	-0.85543	0.305219	-2.80267	0.00506809	0.0411938	-2.29516
ENSG00000108960	MMD	863.75	-0.192827	0.0687839	-2.80337	0.00505709	0.0411322	-2.2961
ENSG00000110944	IL23A	88.3543	-0.268003	0.0955936	-2.80357	0.00505403	0.0411211	-2.29636
ENSG00000163541	SUCLG1	752.05	-0.111112	0.0396302	-2.80371	0.00505176	0.0411165	-2.29656
ENSG00000173868	PHOSPHO1	4205.6	-0.296273	0.105641	-2.80452	0.00503914	0.0410554	-2.29764
ENSG00000111581	NUP107	843.644	-0.114959	0.0409908	-2.80452	0.00503913	0.0410554	-2.29764
ENSG00000140564	FURIN	2671.31	-0.250203	0.089206	-2.80478	0.00503514	0.0410554	-2.29799
ENSG00000255302	EID1	1461.37	-0.227027	0.080939	-2.80491	0.00503306	0.0410554	-2.29817
ENSG00000198783	ZNF830	421.275	-0.154968	0.0552396	-2.80538	0.00502575	0.0410155	-2.2988
ENSG00000201388	SNORA68B	42.8237	-0.559154	0.199062	-2.80894	0.00497046	0.0406469	-2.3036
ENSG00000196976	LAGE3	113.323	-0.21742	0.0773559	-2.81064	0.00494431	0.040488	-2.30589
ENSG00000160284	SPATC1L	53.7932	-0.278143	0.098931	-2.81149	0.00493129	0.0404225	-2.30704
ENSG00000064933	PMS1	563.039	-0.160273	0.0569958	-2.81202	0.00492315	0.0403832	-2.30776
ENSG00000089335	ZNF302	773.662	-0.219987	0.0782069	-2.81289	0.00490987	0.0403018	-2.30893
ENSG00000136717	BIN1	1600.62	-0.134535	0.0477988	-2.81461	0.00488363	0.0401273	-2.31126
ENSG00000279242		111.7	-0.393485	0.139702	-2.81659	0.00485361	0.0399339	-2.31394
ENSG00000071859	FAM50A	428.2	-0.126682	0.0449659	-2.81728	0.00484326	0.0398771	-2.31486
ENSG00000116691	MIIP	507.274	-0.214924	0.0762867	-2.81732	0.00484268	0.0398771	-2.31491
ENSG00000151304	SRFBP1	299.706	-0.16289	0.057797	-2.81831	0.00482773	0.0397764	-2.31626
ENSG00000161057	PSMC2	615.727	-0.200961	0.0712926	-2.81882	0.00482001	0.0397263	-2.31695
ENSG00000134324	LPIN1	1490.28	-0.09704	0.0344228	-2.81906	0.00481643	0.0397105	-2.31727
ENSG00000280128		730.477	-0.125926	0.0446326	-2.82139	0.00478156	0.0395043	-2.32043
ENSG00000235665	LINC00298	22.2081	-0.493402	0.174841	-2.822	0.00477251	0.0394562	-2.32125
ENSG00000102753	KPNA3	550.544	-0.11347	0.0402051	-2.82227	0.00476853	0.0394368	-2.32162
ENSG00000122188	LAX1	581.311	-0.143192	0.0507014	-2.82422	0.00473962	0.0392516	-2.32426
ENSG00000146701	MDH2	964.231	-0.0960906	0.034015	-2.82495	0.00472878	0.0391753	-2.32525
ENSG00000204178	TMEM57	669.821	-0.120896	0.0427646	-2.82702	0.00469838	0.0389502	-2.32805
ENSG00000127314	RAP1B	3675.41	-0.103615	0.0366283	-2.82882	0.00467206	0.0387853	-2.33049
ENSG00000105372	RPS19	7366.8	-0.152556	0.0539118	-2.82974	0.00465854	0.0386864	-2.33175
ENSG00000213741	RPS29	2650.77	-0.388553	0.137263	-2.83071	0.00464445	0.0386093	-2.33307
ENSG00000070081	NUCB2	816.551	-0.171385	0.0605442	-2.83074	0.00464401	0.0386093	-2.33311
ENSG00000100479	POLE2	140.504	-0.370784	0.130843	-2.8338	0.00459979	0.038357	-2.33726
ENSG00000131269	ABCB7	492.673	-0.0945007	0.0333454	-2.834	0.00459696	0.0383467	-2.33753
ENSG00000085978	ATG16L1	1199.27	-0.0752424	0.0265328	-2.83583	0.00457074	0.0381808	-2.34001
ENSG00000167526	RPL13	15667.6	-0.183906	0.0648405	-2.83628	0.00456419	0.0381393	-2.34064
ENSG00000111716	LDHB	4885.78	-0.1513	0.0533397	-2.83654	0.0045605	0.0381216	-2.34099
ENSG00000121578	B4GALT4	463.221	-0.129418	0.0455778	-2.8395	0.00451847	0.0378754	-2.34501
ENSG00000118816	CCNI	5397.01	-0.144796	0.0509724	-2.84068	0.00450173	0.0377613	-2.34662
ENSG00000233927	RPS28	2955.27	-0.155238	0.0546305	-2.8416	0.00448872	0.0377031	-2.34788
ENSG00000110696	C11orf58	2629.42	-0.130216	0.0458181	-2.84201	0.00448295	0.0376693	-2.34844
ENSG00000078304	PPP2R5C	5759.17	-0.0767105	0.0269767	-2.84358	0.00446098	0.0375239	-2.35057
ENSG00000205609	EIF3CL	58.4211	-0.280759	0.0987276	-2.84378	0.00445822	0.0375138	-2.35084
ENSG00000262074	SNORD3B-2	31.4066	-0.493633	0.173536	-2.84456	0.00444726	0.0374477	-2.35191
ENSG00000213585	VDAC1	938.098	-0.0966788	0.0339749	-2.84559	0.00443287	0.0373395	-2.35332
ENSG00000144895	EIF2A	1337.27	-0.17192	0.0603931	-2.84668	0.00441772	0.037264	-2.3548
ENSG00000182253	SYNM	174.105	-0.19974	0.0701412	-2.84769	0.00440382	0.0371597	-2.35617
ENSG00000277957	SENP3-EIF4A1	5340.89	-0.0860505	0.0301977	-2.84958	0.00437776	0.0370046	-2.35875
ENSG00000197448	GSTK1	2791.35	-0.0988274	0.0346794	-2.84974	0.00437551	0.0370046	-2.35897
ENSG00000181061	HIGD1A	459.533	-0.25018	0.0877845	-2.84994	0.00437281	0.0370046	-2.35924
ENSG00000206190	ATP10A	859.856	-0.144255	0.0506156	-2.85001	0.00437179	0.0370046	-2.35934
ENSG00000188820	CALHM6	156.016	-0.369542	0.129585	-2.85174	0.00434805	0.0368957	-2.36171
ENSG00000166848	TERF2IP	1832.66	-0.0744956	0.0261219	-2.85184	0.00434663	0.0368957	-2.36185
ENSG00000174944	P2RY14	389.264	-0.267791	0.0938957	-2.85201	0.0043444	0.0368957	-2.36207
ENSG00000170293	CMTM8	29.3208	-0.31195	0.10935	-2.85277	0.00433403	0.0368545	-2.36311
ENSG00000132600	PRMT7	743.417	-0.108271	0.0379417	-2.85362	0.00432244	0.0367949	-2.36427
ENSG00000101421	CHMP4B	1000.54	-0.195106	0.0682923	-2.85693	0.00427767	0.0364395	-2.36879
ENSG00000135269	TES	2784.08	-0.097564	0.0341488	-2.85703	0.00427627	0.0364395	-2.36893
ENSG00000125991	ERGIC3	1150.13	-0.138365	0.048422	-2.85748	0.00427018	0.0364272	-2.36955
ENSG00000058729	RIOK2	512.008	-0.165612	0.0579475	-2.85796	0.00426376	0.0363853	-2.37021
ENSG00000138757	G3BP2	3035	-0.0893873	0.031259	-2.85957	0.00424218	0.0362139	-2.37241
ENSG00000231128		69.1181	-0.322836	0.112885	-2.85986	0.00423831	0.0361938	-2.37281
ENSG00000198780	FAM169A	598.95	-0.176251	0.0616266	-2.85998	0.00423663	0.0361922	-2.37298
ENSG00000205663	FAM239B	23.5265	-0.499052	0.174414	-2.86131	0.00421901	0.03608	-2.37479
ENSG00000211662	IGLV3-21	118.597	-0.489016	0.17086	-2.86208	0.00420869	0.0360046	-2.37585
ENSG00000271347		58.9353	-0.315672	0.110272	-2.86266	0.004201	0.0359515	-2.37665
ENSG00000184967	NOC4L	119.798	-0.200978	0.0702059	-2.86269	0.00420055	0.0359515	-2.37669
ENSG00000163535	SGO2	114.092	-0.335773	0.117262	-2.86344	0.00419063	0.0359138	-2.37772
ENSG00000261614		21.6805	-0.627001	0.218948	-2.8637	0.00418719	0.0359098	-2.37808
ENSG00000164305	CASP3	817.921	-0.21424	0.0747833	-2.86481	0.00417265	0.0358233	-2.37959
ENSG00000120694	HSPH1	1165.36	-0.157435	0.0549535	-2.86487	0.00417181	0.0358233	-2.37968
ENSG00000104964	AES	2980.74	-0.167775	0.0585599	-2.86502	0.00416983	0.0358233	-2.37988
ENSG00000180992	MRPL14	163.212	-0.197679	0.0689716	-2.8661	0.00415566	0.0357283	-2.38136
ENSG00000184867	ARMCX2	106.514	-0.231239	0.0806742	-2.86633	0.00415255	0.035727	-2.38169
ENSG00000156261	CCT8	1995.59	-0.110816	0.0386595	-2.86646	0.00415088	0.035727	-2.38186
ENSG00000101361	NOP56	1357.45	-0.0722827	0.0252159	-2.86655	0.00414966	0.035727	-2.38199
ENSG00000203896	LIME1	1028.31	-0.183664	0.0640658	-2.8668	0.0041465	0.035727	-2.38232
ENSG00000167912		40.0297	-0.347591	0.121243	-2.86691	0.00414507	0.035727	-2.38247
ENSG00000174171		128.365	-0.192899	0.0672775	-2.86721	0.00414103	0.035727	-2.38289
ENSG00000156482	RPL30	7094.01	-0.339687	0.118456	-2.86762	0.00413566	0.0357212	-2.38346
ENSG00000122203	KIAA1191	858.324	-0.0966563	0.0337025	-2.86792	0.00413175	0.0357137	-2.38387
ENSG00000169696	ASPSCR1	361.738	-0.14965	0.0521618	-2.86897	0.00411812	0.035647	-2.3853
ENSG00000169045	HNRNPH1	10208.5	-0.122862	0.0428173	-2.86945	0.00411184	0.0356183	-2.38596
ENSG00000104408	EIF3E	3765.18	-0.260693	0.0907985	-2.87111	0.00409031	0.0354572	-2.38824
ENSG00000279738		2695	-0.110812	0.0385906	-2.87147	0.00408568	0.0354298	-2.38874
ENSG00000127603	MACF1	20625.1	-0.12376	0.0430874	-2.8723	0.00407494	0.0353621	-2.38988
ENSG00000250424		32.6428	-0.517107	0.179971	-2.87328	0.00406234	0.0352909	-2.39122
ENSG00000273173	SNURF	1027.04	-0.130316	0.0453526	-2.87341	0.00406072	0.0352895	-2.3914
ENSG00000039123	SKIV2L2	1676.19	-0.104414	0.036328	-2.87422	0.00405032	0.0352118	-2.39251
ENSG00000261346		498.249	-0.110977	0.038607	-2.87454	0.00404621	0.0352118	-2.39295
ENSG00000167992	VWCE	39.421	-0.532254	0.185159	-2.87458	0.00404561	0.0352118	-2.39302
ENSG00000249209		493.364	-0.230979	0.0803521	-2.87459	0.00404554	0.0352118	-2.39302
ENSG00000125148	MT2A	152.342	-0.280001	0.0974054	-2.87459	0.00404548	0.0352118	-2.39303
ENSG00000197016	ZNF470	192.182	-0.179695	0.0624732	-2.87635	0.00402299	0.0350754	-2.39545
ENSG00000128789	PSMG2	675.882	-0.105284	0.0365921	-2.87723	0.00401189	0.0349912	-2.39665
ENSG00000141446	ESCO1	1224.3	-0.166219	0.0577427	-2.87861	0.00399437	0.0348917	-2.39855
ENSG00000234741	GAS5	809.947	-0.292055	0.10142	-2.87965	0.00398116	0.0348239	-2.39999
ENSG00000181350	LRRC75A	927.481	-0.240472	0.0834988	-2.87995	0.00397743	0.034804	-2.4004
ENSG00000105671	DDX49	462.115	-0.163733	0.0568512	-2.88002	0.00397651	0.034804	-2.4005
ENSG00000163728	TTC14	2753.88	-0.154495	0.0536252	-2.88102	0.00396388	0.0347484	-2.40188
ENSG00000131871	SELENOS	379.453	-0.151537	0.0525969	-2.8811	0.00396293	0.0347484	-2.40198
ENSG00000107789	MINPP1	254.442	-0.204761	0.0710689	-2.88115	0.00396223	0.0347484	-2.40206
ENSG00000270641	TSIX	23789.9	-0.109923	0.0381155	-2.88394	0.00392734	0.0345033	-2.4059
ENSG00000036448	MYOM2	181.603	-0.367518	0.12738	-2.88521	0.0039115	0.0343767	-2.40766
ENSG00000139193	CD27	874.676	-0.155869	0.0540109	-2.88588	0.00390316	0.0343159	-2.40858
ENSG00000101856	PGRMC1	743.791	-0.160095	0.0554684	-2.88625	0.00389864	0.0342887	-2.40909
ENSG00000187997	C17orf99	12.2101	-0.73135	0.253328	-2.88697	0.00388969	0.0342224	-2.41009
ENSG00000226648	PLCG1-AS1	258.037	-0.151634	0.0524957	-2.88851	0.00387071	0.0340928	-2.41221
ENSG00000134419	RPS15A	3628.57	-0.502915	0.174065	-2.88923	0.00386185	0.0340521	-2.4132
ENSG00000264577		4120.18	-0.150988	0.0522548	-2.88945	0.00385912	0.0340404	-2.41351
ENSG00000167543	TP53I13	563.563	-0.162171	0.056103	-2.89059	0.00384519	0.0339673	-2.41508
ENSG00000122257	RBBP6	2072.73	-0.0804882	0.0278397	-2.89113	0.00383855	0.0339211	-2.41583
ENSG00000111605	CPSF6	3356.99	-0.127852	0.0442179	-2.89141	0.00383518	0.0339036	-2.41621
ENSG00000151503	NCAPD3	837.134	-0.0991022	0.0342674	-2.89202	0.0038277	0.0338574	-2.41706
ENSG00000114391	RPL24	2626.31	-0.268222	0.0927312	-2.89247	0.0038222	0.0338262	-2.41769
ENSG00000280143		770.632	-0.10371	0.0358552	-2.89247	0.0038222	0.0338262	-2.41769
ENSG00000185477	GPRIN3	3669.37	-0.135597	0.0468523	-2.89414	0.00380193	0.0336838	-2.42
ENSG00000223501	VPS52	688.911	-0.093507	0.0322958	-2.89533	0.00378761	0.0335832	-2.42163
ENSG00000164398	ACSL6	720.814	-0.172419	0.0595349	-2.89609	0.00377844	0.0335249	-2.42269
ENSG00000107679	PLEKHA1	1831.31	-0.142155	0.0490822	-2.89627	0.00377625	0.0335249	-2.42294
ENSG00000107485	GATA3	145.196	-0.210186	0.0725648	-2.89653	0.0037732	0.0335155	-2.42329
ENSG00000180902	D2HGDH	278.195	-0.158587	0.0547409	-2.89705	0.00376691	0.0334862	-2.42401
ENSG00000146433	TMEM181	1502.74	-0.0918619	0.031703	-2.89758	0.00376056	0.0334649	-2.42475
ENSG00000119383	PTPA	825.842	-0.12971	0.0447545	-2.89826	0.00375239	0.0334292	-2.42569
ENSG00000087086	FTL	38651	-0.223494	0.0771111	-2.89833	0.00375155	0.0334292	-2.42579
ENSG00000143184	XCL1	36.6397	-0.365867	0.126214	-2.89878	0.00374616	0.0333983	-2.42641
ENSG00000165832	TRUB1	439.588	-0.186923	0.0644782	-2.89901	0.00374339	0.033386	-2.42673
ENSG00000095321	CRAT	323.9	-0.231024	0.0796766	-2.89952	0.00373734	0.0333443	-2.42744
ENSG00000263563		44.2925	-0.523954	0.180696	-2.89965	0.00373583	0.0333432	-2.42761
ENSG00000169727	GPS1	840.924	-0.126317	0.043561	-2.89977	0.00373434	0.0333422	-2.42779
ENSG00000146376	ARHGAP18	595.813	-0.117898	0.040643	-2.90083	0.00372174	0.0332421	-2.42925
ENSG00000124593		583.868	-0.219656	0.0756598	-2.9032	0.00369366	0.0330647	-2.43254
ENSG00000133265	HSPBP1	100.396	-0.200324	0.0690005	-2.90322	0.00369351	0.0330647	-2.43256
ENSG00000183340	JRKL	273.317	-0.209782	0.0722501	-2.90355	0.00368961	0.0330647	-2.43302
ENSG00000240487		56.3979	-0.270902	0.0932903	-2.90386	0.00368594	0.0330569	-2.43345
ENSG00000228060		241.458	-0.163793	0.056397	-2.90429	0.00368088	0.0330239	-2.43405
ENSG00000101639	CEP192	2768.33	-0.0962913	0.033153	-2.90445	0.00367901	0.0330194	-2.43427
ENSG00000134453	RBM17	1131.3	-0.0784873	0.0270049	-2.90641	0.00365597	0.0328737	-2.437
ENSG00000145425	RPS3A	4652.24	-0.677915	0.2332	-2.90701	0.00364905	0.032836	-2.43782
ENSG00000146072	TNFRSF21	44.8075	-0.453221	0.155861	-2.90785	0.00363919	0.0327672	-2.439
ENSG00000196821	C6orf106	2214.17	-0.113933	0.0391667	-2.90892	0.00362674	0.0327085	-2.44048
ENSG00000178096	BOLA1	123.254	-0.223463	0.0768051	-2.90948	0.00362028	0.0326746	-2.44126
ENSG00000148337	CIZ1	611.059	-0.159684	0.0548737	-2.91004	0.00361387	0.0326412	-2.44203
ENSG00000161016	RPL8	6800.72	-0.18939	0.0650372	-2.91202	0.00359096	0.0324744	-2.44479
ENSG00000115816	CEBPZ	1072.32	-0.179789	0.0617314	-2.91243	0.00358623	0.0324642	-2.44536
ENSG00000006451	RALA	446.791	-0.153665	0.0527203	-2.91473	0.00355997	0.032251	-2.44855
ENSG00000274104		13.9215	-0.523373	0.179462	-2.91634	0.00354161	0.0321088	-2.4508
ENSG00000003056	M6PR	2742.53	-0.0801253	0.0274599	-2.91791	0.00352391	0.0320046	-2.45297
ENSG00000109685	NSD2	1074.78	-0.120601	0.0413311	-2.91792	0.0035237	0.0320046	-2.453
ENSG00000161395	PGAP3	330.458	-0.117002	0.0400956	-2.91808	0.00352189	0.0320046	-2.45322
ENSG00000120438	TCP1	2065.18	-0.0880247	0.0301588	-2.91871	0.00351483	0.0319742	-2.4541
ENSG00000197153	HIST1H3J	239.858	-0.276455	0.0947147	-2.91882	0.00351365	0.0319742	-2.45424
ENSG00000164010	ERMAP	470.415	-0.14798	0.0506716	-2.92037	0.00349616	0.0318525	-2.45641
ENSG00000148290	SURF1	507.254	-0.130526	0.0446901	-2.9207	0.00349248	0.0318309	-2.45687
ENSG00000273149		6602.23	-0.503741	0.172468	-2.92078	0.00349154	0.0318309	-2.45698
ENSG00000163516	ANKZF1	1437.05	-0.0924421	0.0316434	-2.92137	0.00348493	0.0317862	-2.45781
ENSG00000281206		11737.7	-0.222078	0.0760053	-2.92188	0.00347925	0.0317584	-2.45851
ENSG00000139725	RHOF	1230.33	-0.113288	0.0387702	-2.92204	0.00347742	0.0317537	-2.45874
ENSG00000247287		318.412	-0.15395	0.0526542	-2.9238	0.0034579	0.0316234	-2.46119
ENSG00000225721		275.391	-0.265479	0.0907913	-2.92406	0.00345497	0.0316085	-2.46156
ENSG00000152620	NADK2	313.739	-0.160755	0.0549758	-2.9241	0.00345455	0.0316085	-2.46161
ENSG00000237359		27.8763	-0.452789	0.154846	-2.92412	0.00345433	0.0316085	-2.46164
ENSG00000161813	LARP4	830.714	-0.134959	0.0461515	-2.92427	0.00345269	0.0316085	-2.46184
ENSG00000264940	SNORD3C	528.859	-0.472889	0.161601	-2.92628	0.00343046	0.031444	-2.46465
ENSG00000170298	LGALS9B	15.4971	-0.57812	0.19755	-2.92645	0.0034286	0.0314388	-2.46488
ENSG00000245970		4696.38	-0.355053	0.121282	-2.92751	0.00341688	0.0313433	-2.46637
ENSG00000104231	ZFAND1	452.724	-0.200882	0.068608	-2.92797	0.00341185	0.031309	-2.46701
ENSG00000153443	UBALD1	181.563	-0.217588	0.0743043	-2.92833	0.00340788	0.0312845	-2.46752
ENSG00000254362		34.4558	-0.321391	0.109751	-2.92836	0.00340758	0.0312845	-2.46755
ENSG00000156411	C14orf2	346.613	-0.328377	0.11211	-2.92905	0.00339999	0.0312359	-2.46852
ENSG00000215559	ANKRD20A11P	115.936	-0.390821	0.133428	-2.92909	0.00339961	0.0312359	-2.46857
ENSG00000145386	CCNA2	118.546	-0.241146	0.0822908	-2.93042	0.00338507	0.0311225	-2.47043
ENSG00000244734	HBB	5.45123e+06	-0.97375	0.332174	-2.93144	0.00337391	0.0310435	-2.47187
ENSG00000113013	HSPA9	2333.82	-0.0787293	0.0268418	-2.93308	0.00335616	0.0309275	-2.47416
ENSG00000165525	NEMF	2125.89	-0.105604	0.036004	-2.93312	0.0033558	0.0309275	-2.4742
ENSG00000149196	HIKESHI	298.324	-0.158127	0.0538767	-2.93499	0.00333559	0.0307732	-2.47683
ENSG00000198178	CLEC4C	125.28	-0.34242	0.116668	-2.935	0.00333548	0.0307732	-2.47684
ENSG00000080822	CLDND1	1355.65	-0.146649	0.0499528	-2.93575	0.0033274	0.0307565	-2.47789
ENSG00000135968	GCC2	2959.17	-0.140791	0.0479397	-2.93684	0.00331574	0.0306721	-2.47942
ENSG00000168522	FNTA	2524.27	-0.127575	0.0434214	-2.93806	0.00330271	0.0305742	-2.48113
ENSG00000133112	TPT1	15501.3	-0.510111	0.173566	-2.93901	0.00329263	0.0305287	-2.48246
ENSG00000103326	CAPN15	702.81	-0.167731	0.0570415	-2.94051	0.00327676	0.0304049	-2.48456
ENSG00000165156	ZHX1	763.869	-0.140723	0.0478526	-2.94075	0.0032742	0.0303929	-2.48489
ENSG00000115875	SRSF7	2237.59	-0.138097	0.0469488	-2.94144	0.00326687	0.0303599	-2.48587
ENSG00000249773		107.739	-0.200465	0.0680749	-2.94478	0.00323187	0.030081	-2.49055
ENSG00000154832	CXXC1	728.838	-0.127524	0.0433002	-2.94511	0.00322845	0.0300607	-2.49101
ENSG00000171311	EXOSC1	457.441	-0.142491	0.0483716	-2.94577	0.00322156	0.0300198	-2.49193
ENSG00000124208	TMEM189-UBE2V1	552.579	-0.131294	0.0445591	-2.9465	0.00321389	0.0299715	-2.49297
ENSG00000177613	CSTF2T	1144.63	-0.125139	0.0424613	-2.94714	0.00320729	0.0299574	-2.49386
ENSG00000149273	RPS3	9877.92	-0.215139	0.072998	-2.94719	0.0032068	0.0299574	-2.49393
ENSG00000119711	ALDH6A1	443.349	-0.155476	0.052753	-2.94724	0.00320628	0.0299574	-2.494
ENSG00000270050		43.7842	-0.28824	0.0977656	-2.94828	0.0031955	0.0299041	-2.49546
ENSG00000280780	JAKMIP2-AS1	55.5643	-0.292955	0.0993535	-2.94861	0.00319206	0.0298834	-2.49593
ENSG00000101365	IDH3B	853.872	-0.1087	0.036856	-2.94931	0.00318482	0.0298272	-2.49692
ENSG00000205309	NT5M	128.652	-0.356807	0.120979	-2.94933	0.00318466	0.0298272	-2.49694
ENSG00000197302	ZNF720	623.747	-0.193392	0.0655669	-2.94953	0.00318256	0.0298272	-2.49722
ENSG00000137876	RSL24D1	627.142	-0.435674	0.147696	-2.94981	0.00317972	0.0298142	-2.49761
ENSG00000143158	MPC2	545.929	-0.133436	0.045234	-2.94991	0.00317865	0.0298142	-2.49776
ENSG00000206149	HERC2P9	251.161	-0.176404	0.0597914	-2.95033	0.00317436	0.0297987	-2.49834
ENSG00000067829	IDH3G	479.438	-0.151461	0.0513146	-2.95161	0.00316122	0.0297332	-2.50015
ENSG00000140612	SEC11A	1014.17	-0.147271	0.0498938	-2.9517	0.00316032	0.0297332	-2.50027
ENSG00000148444	COMMD3	440.524	-0.24237	0.0821072	-2.95187	0.00315858	0.0297332	-2.50051
ENSG00000181284	TMEM102	239.188	-0.18617	0.0630482	-2.95282	0.00314888	0.0296634	-2.50184
ENSG00000160959	LRRC14	708.509	-0.150276	0.0508761	-2.95376	0.00313926	0.0295859	-2.50317
ENSG00000138376	BARD1	374.285	-0.200836	0.0679846	-2.95415	0.00313535	0.0295706	-2.50371
ENSG00000160613	PCSK7	3176.05	-0.089592	0.0303183	-2.95504	0.00312626	0.0295052	-2.50498
ENSG00000143401	ANP32E	908.115	-0.200031	0.067682	-2.95546	0.00312208	0.02948	-2.50556
ENSG00000274267	HIST1H3B	153.981	-0.486702	0.164638	-2.9562	0.00311457	0.0294207	-2.5066
ENSG00000136444	RSAD1	596.853	-0.123073	0.0416036	-2.95823	0.00309412	0.0292715	-2.50946
ENSG00000128739	SNRPN	1450.06	-0.118345	0.03999	-2.95938	0.00308263	0.029199	-2.51108
ENSG00000278259	MYO19	691.89	-0.104936	0.0354545	-2.95974	0.00307895	0.0291756	-2.5116
ENSG00000006530	AGK	938.371	-0.119274	0.0402846	-2.96079	0.00306854	0.0290932	-2.51307
ENSG00000166200	COPS2	916.47	-0.2311	0.0780473	-2.96102	0.00306622	0.0290893	-2.5134
ENSG00000105193	RPS16	3161.2	-0.299764	0.101215	-2.96165	0.00305999	0.029053	-2.51428
ENSG00000158092	NCK1	821.896	-0.13252	0.0447321	-2.96254	0.00305114	0.0289919	-2.51554
ENSG00000169100	SLC25A6	2835.49	-0.158114	0.0533703	-2.96258	0.00305075	0.0289919	-2.51559
ENSG00000149823	VPS51	1940.64	-0.152472	0.0514571	-2.96308	0.00304577	0.0289865	-2.5163
ENSG00000148303	RPL7A	11474.2	-0.157688	0.0532141	-2.96328	0.00304378	0.028979	-2.51659
ENSG00000277224	HIST1H2BF	213.716	-0.226406	0.0763929	-2.96371	0.00303953	0.02895	-2.51719
ENSG00000136111	TBC1D4	1873.77	-0.174022	0.0587156	-2.96382	0.00303848	0.02895	-2.51734
ENSG00000186468	RPS23	7283.7	-0.232316	0.0783429	-2.96537	0.00302316	0.0288168	-2.51954
ENSG00000102409	BEX4	296.532	-0.181056	0.0610532	-2.96554	0.00302155	0.0288136	-2.51977
ENSG00000204560	DHX16	1207.11	-0.0902363	0.0304227	-2.96608	0.0030162	0.028796	-2.52054
ENSG00000176049	JAKMIP2	218.239	-0.228222	0.0769236	-2.96687	0.0030085	0.0287339	-2.52165
ENSG00000135316	SYNCRIP	3254.24	-0.107987	0.0363854	-2.96786	0.00299884	0.0286643	-2.52305
ENSG00000104412	EMC2	555.695	-0.142537	0.0480263	-2.96789	0.00299849	0.0286643	-2.5231
ENSG00000184009	ACTG1	22891.4	-0.109066	0.036728	-2.96956	0.00298224	0.0285395	-2.52546
ENSG00000174917	C19orf70	161.026	-0.231962	0.0781037	-2.96992	0.00297875	0.0285175	-2.52597
ENSG00000175061	LRRC75A-AS1	1924.86	-0.294018	0.0989951	-2.97003	0.00297772	0.0285175	-2.52612
ENSG00000100632	ERH	420.803	-0.289041	0.0972284	-2.9728	0.00295092	0.0283056	-2.53004
ENSG00000234797	RPS3AP6	35.6093	-0.710768	0.239055	-2.97324	0.00294674	0.0282784	-2.53066
ENSG00000198648	STK39	660.135	-0.157355	0.05289	-2.97514	0.00292856	0.0281152	-2.53335
ENSG00000235333	PVRIG2P	342.889	-0.190765	0.0641136	-2.97543	0.0029258	0.0281058	-2.53376
ENSG00000177576	C18orf32	2612.95	-0.554935	0.186465	-2.97609	0.00291954	0.0280732	-2.53469
ENSG00000149806	FAU	2306.21	-0.242397	0.0813545	-2.97951	0.00288706	0.0278498	-2.53954
ENSG00000115053	NCL	3310.23	-0.124573	0.0417955	-2.98054	0.00287742	0.0278012	-2.541
ENSG00000102174	PHEX	54.3944	-0.297499	0.099792	-2.98119	0.00287127	0.0277529	-2.54193
ENSG00000133641	C12orf29	476.448	-0.218671	0.0732611	-2.98482	0.00283746	0.0274876	-2.54707
ENSG00000175550	DRAP1	621.496	-0.203639	0.0682114	-2.98541	0.00283198	0.0274527	-2.54791
ENSG00000109686	SH3D19	1926.96	-0.711848	0.238425	-2.98563	0.00282997	0.0274527	-2.54822
ENSG00000137364	TPMT	295.77	-0.212104	0.0710414	-2.98564	0.00282989	0.0274527	-2.54823
ENSG00000169020	ATP5I	289.753	-0.289274	0.0968709	-2.98619	0.00282481	0.0274248	-2.54901
ENSG00000183137	CEP57L1	180.669	-0.20692	0.0692838	-2.98656	0.00282135	0.0274132	-2.54954
ENSG00000085377	PREP	687.841	-0.0975072	0.0326475	-2.98666	0.0028204	0.0274132	-2.54969
ENSG00000253549	CA3-AS1	21.4924	-0.625041	0.209192	-2.98788	0.00280917	0.0273279	-2.55142
ENSG00000227081		27.6846	-0.831097	0.278048	-2.98905	0.00279849	0.027257	-2.55308
ENSG00000260669		705.185	-0.135367	0.0452688	-2.9903	0.00278706	0.0271567	-2.55485
ENSG00000064201	TSPAN32	1051.3	-0.133736	0.0447006	-2.99183	0.00277314	0.0270648	-2.55703
ENSG00000139637	C12orf10	297.766	-0.193399	0.0645737	-2.99501	0.00274439	0.0268421	-2.56155
ENSG00000188243	COMMD6	187.146	-0.557928	0.186211	-2.99622	0.00273352	0.0267865	-2.56328
ENSG00000270362	HMGN3-AS1	107.503	-0.239966	0.0800734	-2.99683	0.00272805	0.0267438	-2.56415
ENSG00000174946	GPR171	542.305	-0.227952	0.076051	-2.99736	0.00272331	0.0267102	-2.5649
ENSG00000090266	NDUFB2	605.809	-0.132297	0.0441265	-2.99813	0.00271643	0.0266841	-2.566
ENSG00000275713	HIST1H2BH	235.198	-0.293966	0.0980433	-2.99833	0.00271465	0.0266775	-2.56629
ENSG00000110700	RPS13	4276.2	-0.22016	0.0734209	-2.9986	0.00271221	0.0266752	-2.56668
ENSG00000047932	GOPC	1381.28	-0.143382	0.0478082	-2.99911	0.00270771	0.0266419	-2.5674
ENSG00000141759	TXNL4A	634.046	-0.115668	0.0385639	-2.99939	0.00270519	0.0266279	-2.5678
ENSG00000175390	EIF3F	2968.65	-0.125932	0.04196	-3.00125	0.00268877	0.0264879	-2.57045
ENSG00000125870	SNRPB2	548.232	-0.190112	0.0632889	-3.00387	0.0026657	0.0263036	-2.57419
ENSG00000101695	RNF125	1226.88	-0.129797	0.0431877	-3.00541	0.00265219	0.0261917	-2.5764
ENSG00000181610	MRPS23	362.562	-0.162347	0.0540072	-3.00603	0.00264683	0.0261602	-2.57727
ENSG00000211751	TRBC1	3161.54	-0.129872	0.0431977	-3.00645	0.00264315	0.0261346	-2.57788
ENSG00000100129	EIF3L	5293.36	-0.118589	0.039439	-3.00689	0.00263931	0.026116	-2.57851
ENSG00000167658	EEF2	32111.1	-0.156858	0.0521617	-3.00716	0.00263704	0.0261137	-2.57888
ENSG00000253738	OTUD6B-AS1	369.506	-0.275246	0.0914831	-3.00871	0.00262357	0.0260371	-2.58111
ENSG00000272742		772.654	-0.216939	0.0720984	-3.00893	0.00262166	0.0260371	-2.58142
ENSG00000132153	DHX30	1120.12	-0.108544	0.0360738	-3.00896	0.00262148	0.0260371	-2.58145
ENSG00000116679	IVNS1ABP	5805.49	-0.113848	0.0377879	-3.01282	0.00258832	0.0257934	-2.58698
ENSG00000186575	NF2	919.962	-0.0909899	0.0301982	-3.01309	0.00258605	0.0257814	-2.58736
ENSG00000143947	RPS27A	6325.52	-0.317064	0.105228	-3.01311	0.00258583	0.0257814	-2.5874
ENSG00000100012	SEC14L3	30.1715	-0.615592	0.20428	-3.01347	0.00258277	0.0257708	-2.58791
ENSG00000069712	KIAA1107	149.602	-0.210092	0.0697063	-3.01396	0.00257859	0.0257496	-2.58862
[truncated: 1,260 more rows]

## Sheet: Supplementary Table 4.
Supplementary Table 4. igG clycome composition changes across time points in the diet group
Glycan peak	MID - PRE				POST - PRE
Name	Estimate	Standard error	Wald	FDR	Estimate	Standard error	Wald	FDR
GP14	-1.15748	0.229042	25.5386	1.21413e-05	-0.298893	0.22626	1.74508	0.456508
G2	-1.23688	0.252447	24.0057	1.34469e-05	-0.276492	0.247168	1.25135	0.558607
GP18	-0.634942	0.149049	18.1472	0.00019084	-0.0999085	0.164036	0.370958	0.660414
GP16	0.0885151	0.0224137	15.5958	0.000549006	0.0166095	0.0201355	0.680433	0.660261
GP19	0.127501	0.0348048	13.4199	0.00139419	0.0859118	0.0360864	5.66786	0.0691142
G0	1.22191	0.342717	12.7118	0.00169565	0.137565	0.362975	0.143636	0.7589
GP4	0.871081	0.250129	12.128	0.0019868	0.0178819	0.260681	0.00470552	0.963299
GP24	0.116818	0.0347276	11.3154	0.00269038	0.0838845	0.032533	6.64837	0.0471787
GP6	0.281351	0.0861208	10.6728	0.00304418	0.0988151	0.091336	1.17048	0.558607
GP23	-0.106949	0.0325574	10.7909	0.00304418	0.0237436	0.0387915	0.374645	0.660414
GP12	-0.0761656	0.0244458	9.70752	0.0046713	0.0012072	0.0262352	0.00211734	0.963299
GP9	0.35002	0.114776	9.30005	0.00534679	0.0548149	0.105892	0.26796	0.677268
GP1	0.00599606	0.00221192	7.34842	0.014457	0.00295646	0.001788	2.73406	0.305603
GP2	0.0596378	0.0225837	6.97353	0.0165449	0.0137066	0.020421	0.450508	0.660414
G1	0.465306	0.201065	5.35555	0.0385586	-0.0958699	0.173729	0.304524	0.677268
GP11	0.0211153	0.00932429	5.12818	0.0411956	0.0265073	0.0103059	6.61546	0.0471787
GP7	0.0228452	0.0112346	4.13504	0.0653397	0.00834805	0.0115969	0.518189	0.660261
S	-0.438577	0.214638	4.17521	0.0653397	0.199921	0.228183	0.767624	0.660261
GP10	0.0766148	0.0407604	3.53304	0.0886529	0.0317756	0.0416161	0.582995	0.660261
GP5	0.00587969	0.00337645	3.03241	0.114263	0.0128685	0.00400596	10.3191	0.0184324
GP13	0.00873046	0.00668815	1.70397	0.24407	0.00855846	0.00584414	2.14462	0.400597
GP20	-0.0176375	0.0133138	1.75497	0.24407	0.0220069	0.0123313	3.18492	0.260123
GP3	0.00384647	0.00336932	1.30329	0.308747	0.00420607	0.00325031	1.67458	0.456508
GP17	-0.0155308	0.0183152	0.719055	0.46253	0.0392592	0.0119414	10.8087	0.0184324
GP21	-0.0128955	0.0183453	0.494116	0.539949	0.0449881	0.0159965	7.90945	0.0458987
GP15	-0.0119653	0.0216666	0.304973	0.625457	0.0126363	0.0166487	0.576076	0.660261
GP22	-0.00109369	0.00681743	0.0257365	0.904862	0.00543271	0.00754345	0.518671	0.660261
GP8	-0.00528935	0.0992396	0.00284076	0.957494	-0.217315	0.0832226	6.81862	0.0471787
FDR = False discovery rate. Depicted results are derived from untransformed data. Multiple testing corrected (FDR) p-values represented on the table. Outliers are removed based on 4 standard deviation from mean. Results are calculated from Estimation generalized equations where analysis was adjusted with age and individual variation.

## Sheet: Supplementary Table 5.
Supplementary Table 5. IgG clycome composition changes across time in the control group
Glycan peak	MID - PRE				POST - PRE
Name	Estimate	Standard error	Wald	FDR	Estimate	Standard error	Wald	FDR
GP19	-0.0692577	0.0372016	3.46588	0.761381	-0.0241695	0.0327291	0.545342	0.839118
GP21	-0.0299048	0.0184484	2.62764	0.761381	-0.0128869	0.020592	0.391653	0.839118
GP22	0.0159913	0.00972272	2.70515	0.761381	0.00444065	0.00935976	0.225094	0.847627
GP24	-0.0593142	0.0358129	2.74307	0.761381	-0.0122023	0.03948	0.0955278	0.847627
GP1	-0.00377836	0.00326259	1.34117	0.809574	-0.00445589	0.00201129	4.90815	0.387589
GP9	0.10397	0.0906192	1.31636	0.809574	0.0391547	0.0979837	0.159684	0.847627
GP11	-0.010586	0.0085021	1.55027	0.809574	-0.0105787	0.00451656	5.48591	0.387589
GP17	-0.0237979	0.0202189	1.38535	0.809574	0.00240016	0.0228443	0.0110389	0.949049
GP2	-0.0229155	0.0321613	0.507683	0.974389	-0.0381775	0.0281445	1.84004	0.594131
GP3	-0.00357381	0.00484048	0.545112	0.974389	0.00111952	0.00360162	0.0966208	0.847627
GP10	-0.0197102	0.031214	0.398735	0.974389	-0.0399139	0.0443522	0.809874	0.762612
GP12	-0.0209336	0.0289687	0.522192	0.974389	0.0010249	0.0302003	0.0011517	0.972928
GP16	0.019461	0.0291377	0.446085	0.974389	0.0407166	0.0216747	3.52888	0.582981
GP20	-0.0130865	0.0164531	0.632639	0.974389	-0.00168395	0.015776	0.0113937	0.949049
GP23	-0.0209875	0.0340455	0.380018	0.974389	0.0190131	0.0395972	0.230555	0.847627
GP4	-0.0235411	0.491764	0.0022916	0.977256	-0.45912	0.347834	1.74224	0.594131
GP5	-0.000954199	0.00295771	0.10408	0.977256	0.00113457	0.0037131	0.0933656	0.847627
GP6	-0.0224072	0.121738	0.0338785	0.977256	-0.128258	0.0870702	2.16984	0.594131
GP7	-0.00219873	0.0205174	0.0114841	0.977256	-0.0108574	0.0181528	0.357735	0.839118
GP8	-0.00660345	0.0776654	0.00722914	0.977256	-0.0959781	0.0887104	1.17056	0.670999
GP13	-0.000170775	0.00599028	0.000812746	0.977256	0.00618447	0.00597687	1.07068	0.670999
GP14	0.1746	0.410986	0.180482	0.977256	0.401846	0.331447	1.46991	0.594131
GP15	-0.00810597	0.0224977	0.129817	0.977256	0.0147503	0.0207446	0.50558	0.839118
GP18	0.0477951	0.224319	0.045398	0.977256	0.306493	0.184068	2.77259	0.594131
G0	-0.0762135	0.641707	0.0141056	0.977256	-0.62889	0.451591	1.93937	0.594131
G1	0.0648752	0.16045	0.163485	0.977256	-0.118172	0.179736	0.432272	0.839118
G2	0.145392	0.409963	0.125774	0.977256	0.423806	0.339277	1.56036	0.594131
S	-0.120013	0.311806	0.148144	0.977256	0.323805	0.241881	1.7921	0.594131
FDR = False discovery rate. Depicted results are derived from untransformed data. Multiple testing corrected (FDR) p-values represented on the table. Outliers are removed based on 4 standard deviation from mean. Results are calculated from Estimation generalized equations where analysis was adjusted with age and individual variation.

## Sheet: Supplementary Table 6.
Supplementary Table 5. Cytokine changes across time in the diet group
Cytokines	MID - PRE				POST - PRE
Name	Estimate	Standard error	Wald	FDR	Estimate	Standard error	Wald	FDR
Eotaxin	28.952	5.68754	25.9124	1.3576e-05	-1.0085	4.99868	0.0407044	0.886782
Soluble forms of CD40 ligand	83.6875	22.272	14.119	0.00326052	-49.2865	15.3918	10.2537	0.020025
Tumor Necrosis Factor alpha	-1.7375	0.527942	10.8312	0.0126418	-2.397	0.538775	19.7934	0.000327859
Interferon gamma-induced protein	-86.098	28.9604	8.8385	0.0280195	-0.964	21.3134	0.00204574	0.963924
Interleukin 6	-1.958	0.775397	6.37643	0.0878908	-1.2175	1.09149	1.24423	0.382816
Granulocyte colony-stimulating factor	-10.774	5.11039	4.44473	0.133034	-13.297	5.32112	6.24454	0.0591738
Fractalkine	-12.8945	5.91253	4.75622	0.133034	-9.724	3.71912	6.83612	0.0591738
Interferon alpha-2	-9.6015	4.29619	4.99471	0.133034	-9.001	3.54145	6.4598	0.0591738
Interleukin 1 alpha	-14.179	6.64164	4.55765	0.133034	-7.4185	7.63558	0.943949	0.419601
Monocyte Chemoattractant Protein-1	43.3505	19.7899	4.79843	0.133034	-19.7865	14.3485	1.90162	0.277394
Interleukin 1 beta	-0.5905	0.290804	4.12323	0.146121	-0.3985	0.274105	2.1136	0.266549
Transforming Growth Factor alpha	-0.571053	0.32112	3.16241	0.238614	0.187712	0.659288	0.0810649	0.886782
Fibroblast Growth Factor 2	-11.5715	7.42397	2.42944	0.282804	-13.661	6.02578	5.13971	0.0987347
Interleukin 12p70	-3.3975	2.16074	2.47238	0.282804	-0.834	4.09942	0.0413892	0.886782
Interleukin 13	-4.964	3.00614	2.72675	0.282804	-3.6385	2.26755	2.57473	0.257883
Interleukin 5	-0.621	0.38267	2.6335	0.282804	-0.391	0.30464	1.64733	0.304186
Interleukin 9	-0.667	0.463376	2.07197	0.316724	-0.2765	0.315767	0.766757	0.467305
Interleukin 2	-0.4175	0.285302	2.14142	0.316724	-0.502	0.259219	3.75038	0.182675
Epidermal Growth Factor	3.9105	2.81636	1.92792	0.329973	-8.985	2.8593	9.87456	0.020025
Macrophage inflammatory protein 1 alpha	-0.9735	0.723106	1.81246	0.338606	-0.137	1.1852	0.0133615	0.932516
Vascular Endothelial Growth Factor	-18.503	14.5631	1.61428	0.368945	2.789	12.3344	0.0511281	0.886782
Monocyte chemotactic protein-3	-3.895	3.50359	1.23592	0.459903	-5.0885	3.32778	2.33813	0.260359
Interleukin 10	4.09188	4.07784	1.0069	0.479783	-2.97632	1.66781	3.18469	0.216217
Interleukin 17	-1.5315	1.45859	1.10247	0.479783	-2.93701	1.91995	2.34008	0.260359
Tumor Necrosis Factor beta	-2.6115	2.58624	1.01963	0.479783	-4.479	2.95957	2.29036	0.260359
Interleukin 1 receptor antagonist	-4.8665	5.31136	0.839501	0.513449	-6.5935	3.8373	2.95243	0.21723
Interleukin 7	-1.3145	1.45053	0.821235	0.513449	-5.95297	3.31378	3.22715	0.216217
Macrophage-derived chemokine	31.6625	41.7817	0.574273	0.608768	-71.9565	27.7292	6.73389	0.0591738
Granulocyte-macrophage colony-stimulating factor	-1.201	2.01283	0.356018	0.721641	-2.1995	1.25494	3.07184	0.216217
GRO	59.767	133.731	0.199736	0.802822	-128.588	100.365	1.64148	0.304186
Interleukin 15	-0.426	0.917777	0.215449	0.802822	-1.359	0.44201	9.45313	0.020025
Interleukin 4	4.25253	10.4741	0.164839	0.813129	7.91353	14.268	0.30762	0.687734
Interleukin 8	-0.3405	1.05698	0.103776	0.860579	-1.353	0.949844	2.02904	0.266549
Flt-3 ligand	0.2675	1.09264	0.059937	0.901489	-1.8665	1.29157	2.08844	0.266549
Interleukin 12p40	-1.979	9.30915	0.045193	0.902934	-4.364	4.057	1.15707	0.382816
Interferon gamma	-0.26	2.20216	0.0139395	0.930502	-5.57394	2.87924	3.74772	0.182675
Interleukin 3	-0.0758081	0.530256	0.020439	0.930502	-0.265789	0.243535	1.19111	0.382816
Macrophage inflammatory protein 1 beta	0.038	2.96281	0.000164497	0.989767	-2.205	2.15744	1.04458	0.401961
FDR = False discovery rate. Depicted results are derived from untransformed data. Multiple testing corrected (FDR) p-values represented on the table. Outliers are removed based on 4 standard deviation from mean. Results are calculated from Estimation generalized equations where analysis was adjusted with age and individual variation.

## Sheet: Supplementary Table 7.
Supplementary Table 6. Cytokine changes across time in the control group
Cytokines	MID - PRE				POST - PRE
Name	Estimate	Standard error	Wald	FDR	Estimate	Standard error	Wald	FDR
Soluble forms of CD40 ligand	74.787	27.8509	7.21063	0.275398	-48.982	11.6667	17.6268	0.00102133
Interleukin 7	3.934	1.74417	5.08734	0.45792	1.175	1.44317	0.662892	0.654369
Epidermal Growth Factor	4.077	5.61788	0.526668	0.711377	-3.415	7.28877	0.21952	0.727363
Fibroblast Growth Factor 2	23.427	24.4134	0.920828	0.711377	13.865	14.0152	0.978677	0.654369
Eotaxin	3.045	2.88554	1.11358	0.711377	-2.346	3.87972	0.365642	0.714648
Flt-3 ligand	26.216	26.8408	0.953984	0.711377	14.793	12.1493	1.48256	0.654369
Fractalkine	49.6	51.7177	0.919782	0.711377	25.998	32.9787	0.621459	0.654369
IFNalpha2..22.	29.426	27.3201	1.16011	0.711377	11.801	13.0426	0.818669	0.654369
Interferon gamma	13.999	13.0091	1.15797	0.711377	15.456	7.38548	4.37962	0.394859
Interleukin 10	1.881	2.30096	0.66828	0.711377	1.607	1.65349	0.944557	0.654369
Interleukin 12p40	103.228	95.8483	1.15992	0.711377	45.003	44.2473	1.03445	0.654369
Macrophage-derived chemokine	18.843	23.6404	0.635319	0.711377	-5.961	27.8159	0.0459253	0.852752
Interleukin 12p70	8.582	11.4369	0.563068	0.711377	9.661	11.8607	0.663477	0.654369
Interleukin 15	4.261	3.75155	1.29003	0.711377	0.511	1.06326	0.230975	0.727363
Interleukin 17	1.575	1.94052	0.658754	0.711377	9.527	4.73265	4.05232	0.394859
Interleukin 1 receptor antagonist	11.934	13.6532	0.764012	0.711377	7.48	16.5248	0.204894	0.727363
Interleukin 9	4.322	3.53532	1.49456	0.711377	1.352	1.34412	1.01176	0.654369
Interleukin 1 beta	0.387	0.447093	0.749249	0.711377	0.318	0.654516	0.236055	0.727363
Interleukin 2	7.524	7.20877	1.08937	0.711377	4.63	3.28825	1.98259	0.654369
Interleukin 3	0.449	0.615125	0.532802	0.711377	0.252	0.437762	0.331379	0.715474
Interleukin 4	9.412	8.04054	1.37023	0.711377	11.183	9.82416	1.29576	0.654369
Interleukin 5	2.38	1.39002	2.93166	0.711377	0.92	1.21879	0.569798	0.658188
Macrophage inflammatory protein 1 beta	17.807	15.5593	1.30979	0.711377	14.765	8.08698	3.33345	0.429934
Tumor Necrosis Factor alpha	0.96	0.801187	1.43574	0.711377	1.294	1.39283	0.86312	0.654369
Vascular Endothelial Growth Factor	17.025	20.2975	0.703541	0.711377	50.88	23.2422	4.79227	0.394859
Granulocyte-macrophage colony-stimulating factor	3.525	6.04557	0.339972	0.758862	-0.841	3.53792	0.0565062	0.852752
Interleukin 1 alpha	-14.837	26.75	0.307641	0.758862	-17.54	25.187	0.484962	0.684258
Interleukin 8	1.224	1.97792	0.382952	0.758862	2.171	2.45627	0.781207	0.654369
Tumor Necrosis Factor beta	-10.495	18.09	0.33658	0.758862	-21.229	13.535	2.46004	0.633924
GRO	-20.62	58.4053	0.124645	0.868946	119.435	128.111	0.869136	0.654369
Interleukin 13	-3.559	10.382	0.117516	0.868946	-18.171	9.3496	3.77721	0.394859
Monocyte Chemoattractant Protein-1	-6.675	18.9513	0.124058	0.868946	-21.384	25.4949	0.703514	0.654369
Granulocyte colony-stimulating factor	4.757	16.9989	0.0783114	0.89772	-11.341	10.758	1.11133	0.654369
Interleukin 6	0.431	2.03989	0.0446419	0.930624	0.894	2.29266	0.152053	0.756288
Transforming Growth Factor alpha	-0.031	0.258494	0.0143822	0.942625	0.007	0.496242	0.00019898	0.988745
Monocyte chemotactic protein-3	0.627	8.71181	0.00517986	0.942625	-5.355	8.42144	0.404339	0.712306
Interferon gamma-induced protein	3.332	32.0262	0.0108243	0.942625	137.107	109.926	1.55567	0.654369
Macrophage inflammatory protein 1 alpha	0.096	1.00252	0.0091698	0.942625	2.652	2.34302	1.28113	0.654369
FDR = False discovery rate. Depicted results are derived from untransformed data. Multiple testing corrected (FDR) p-values represented on the table. Outliers are removed based on 4 standard deviation from mean. Results are calculated from Estimation generalized equations where analysis was adjusted with age and individual variation.
